# Supplementary material for: Comparative transcriptomic analysis of the evolution and development of flower size in Saltugilia (Polemoniaceae)
Source: BMC Genomics. 2017 Jun 23;18:475. doi: 10.1186/s12864-017-3868-2 (PMC5481933; doi:10.1186/s12864-017-3868-2)
Supplement: Supplementary file 2 — Reported size of contig for each gene in the phylogenetic analysis for each taxon, including nuclear and plastid loci. (XLSX 64 kb) [file 12864_2017_3868_MOESM2_ESM.xlsx]

## Sheet: Sheet1
Table S2. Reported size of contig for each gene in the phylogenetic analysis for each taxa, including nuclear and plastid loci.
Species	AT2G24830	AT5G04660	AT2G03270	AT4G16390	AT5G05200	AT1G34630	AT1G64890	AT1G27150	AT3G25530	AT1G13900	AT2G18710	AT1G76400	AT2G38060	AT1G73720	AT3G09180	AT2G46910	AT4G16490	AT1G52530	AT1G72660	AT5G11650	AT3G44880	AT1G04420	AT1G53120	AT5G42760	AT4G13360	AT3G04560	AT1G43580	AT1G05940	AT1G202575	AT5G03160	AT1G10510	AT1G31800	AT5G02860	AT1G27520	AT2G36310	AT4G15420	AT2G28100	AT3G07140	AT4G14030	AT3G04870	AT1G21780	AT3G01060	AT3G09650	AT4G37040	AT4G10180	AT1G16180	AT2G04530	AT2G04280	AT2G17990
Gilia_brecciarum_ssp_brecciarum	540	0	720	855	681	333	243	735	783	0	1083	498	1446	1161	180	291	0	0	879	1197	1191	774	0	1281	897	327	0	606	657	0	996	1167	0	189	969	1299	465	1284	132	471	0	138	300	363	0	1275	1644	1704	174
Gilia_brecciarum	723	0	270	669	1014	1002	240	1326	915	84	1290	174	1833	1176	180	396	0	522	1137	1191	1914	945	0	1485	885	375	414	606	426	672	753	1125	117	321	924	1302	333	1380	1563	276	0	402	285	342	0	1281	1014	1941	174
Gilia_nevinii	777	0	270	885	558	210	240	570	930	0	1122	342	1155	1323	192	198	0	402	963	1266	1020	483	0	795	498	273	201	426	519	0	756	1044	0	273	1218	1302	0	975	402	558	0	285	0	276	0	1332	1179	1662	174
Gilia_stellata	789	0	741	795	723	864	222	696	684	0	1305	174	1527	1176	180	291	0	171	969	1206	1365	957	96	1326	1011	381	615	606	519	672	858	921	0	570	1047	1110	369	1065	1665	291	603	0	0	201	0	1431	1041	1764	168
Gymnosteris_nudicaulis	180	0	426	504	186	150	1302	612	687	246	717	0	1647	1431	0	567	0	1038	1233	1182	1731	1254	0	1290	1359	201	0	702	399	171	291	522	0	165	1191	0	0	441	1818	561	0	318	0	177	0	1068	1140	1890	0
Gymnosteris_parvula_A04	261	0	369	240	0	171	1320	786	627	198	465	0	1563	1350	0	384	0	1071	1113	1011	1389	1167	0	1164	1248	0	0	984	0	0	102	432	0	0	969	249	0	507	1383	132	0	147	0	177	0	1065	765	1701	0
Gymnosteris_parvula_A03	408	0	426	276	0	177	1302	900	819	258	444	0	1569	1422	0	852	0	1086	1233	1197	1662	1143	0	1263	1335	225	0	648	306	297	177	363	0	0	1212	207	0	393	1482	132	0	423	0	177	0	1296	1134	1707	0
Saltugilia_australis	516	0	540	1008	681	438	255	579	684	0	993	168	1371	768	180	546	0	861	915	975	1365	426	0	726	900	0	0	609	690	186	624	987	0	447	939	651	0	333	1233	576	504	0	429	294	0	1326	822	1722	0
Saltugilia_caruifolia	690	0	585	936	681	516	240	990	369	0	1143	267	1413	1161	180	138	0	0	1401	921	1197	735	0	1023	810	300	189	582	678	645	774	1116	0	492	942	1014	0	327	1305	576	558	0	0	363	0	1326	1128	1725	0
Saltugilia_latimeri	558	0	732	1227	681	645	234	921	891	0	1188	168	1557	1167	180	453	0	0	951	1173	1407	1194	93	1263	1107	657	615	1464	432	912	1071	1188	0	273	939	1164	0	1110	1563	291	603	147	429	363	0	1326	1038	1884	174
Saltugilia_splendens_ssp_grantii	0	0	486	0	342	0	240	303	276	0	819	93	747	624	180	0	0	0	663	921	624	288	0	0	171	0	186	198	174	0	378	198	408	0	318	0	0	0	138	270	0	0	594	87	0	1326	429	351	0
Saltugilia_splendens_ssp_splendens (GH)	507	0	423	453	363	291	240	486	603	0	930	174	861	975	180	93	0	0	906	873	1359	597	99	1239	576	288	0	600	624	0	372	699	0	0	942	681	0	1170	834	291	0	0	0	288	0	1308	1065	1761	174
S_splendens_ssp_splendens_FS	639	0	585	1185	681	645	240	939	909	0	1272	168	1617	1287	174	291	0	0	1359	1176	1596	1200	93	1263	1032	657	612	1503	432	837	774	1215	471	552	924	1233	0	1038	1395	291	852	147	0	363	0	1326	1128	1707	174
MeanLength	506.769	0	505.615	694.846	507	418.615	486	757.154	705.923	60.4615	982.385	171.231	1408.15	1155.46	138.923	346.154	0	396.231	1055.54	1099.15	1370.77	858.692	29.3077	1086	909.923	283.385	217.846	733.385	450.462	337.846	609.692	844.385	76.6154	252.462	964.154	785.538	89.7692	771	1147.15	362.769	240	154.385	156.692	267	0	1283.54	1040.54	1655.31	93.2308
[truncated: 131 more columns]
