# Supplementary material for: Comparative transcriptomic analysis of the evolution and development of flower size in Saltugilia (Polemoniaceae)
Source: BMC Genomics. 2017 Jun 23;18:475. doi: 10.1186/s12864-017-3868-2 (PMC5481933; doi:10.1186/s12864-017-3868-2)
Supplement: Supplementary file 6 — Differentially expressed transcripts from within and between taxa comparisons, with associated annotations from the BLASTx analysis. (XLSX 3293 kb) [file 12864_2017_3868_MOESM6_ESM.xlsx]

## Sheet: Sheet1
Table S5. Differentially expressed transcripts from within and between taxa comparisons, with associated annotations from the BLASTx analysis.
S. australis Mature > S. australis Half
id	baseMeanA	baseMeanB	baseMean	log2FoldChange	lfcSE	stat	pvalue	padj	Saustralis_P1_half	Saustralis_P1_mature	Saustralis_P1_mid	Saustralis_P2_half	Saustralis_P2_mature	Saustralis_P2_mid	Blastx	eggnog	GO abb
TRINITY_DN470707_c0_g1	0.303943	155.188	77.7459	7.37909	2.08598	3.53747	0.000403979	0.0468551	0.119	14.87	1.8	0	48.852	0	MIF2_ARATH^MIF2_ARATH^Q:628-404,H:1-84^63.1%ID^E:1e-25^RecName: Full=Mini zinc finger protein 2;^Eukaryota; Viridiplantae; Streptophyta; Embryophyta; Tracheophyta; Spermatophyta; Magnoliophyta; eudicotyledons; Gunneridae; Pentapetalae; rosids; malvids; Brassicales; Brassicaceae; Camelineae; Arabidopsis	ENOG410YXCJ^ZF-HD homeobox protein At4g24660-like	cellular_component^cytoplasm
TRINITY_DN471732_c2_g2	0	229.558	114.779	9.19656	2.33272	3.94242	8.07e-05	0.0186809	0	20.259	4.582	0	13.973	0.669	TRN1_DATST^TRN1_DATST^Q:108-854,H:9-273^55.09%ID^E:4e-101^RecName: Full=Tropinone reductase 1 {ECO:0000303|PubMed:8415746};^Eukaryota; Viridiplantae; Streptophyta; Embryophyta; Tracheophyta; Spermatophyta; Magnoliophyta; eudicotyledons; Gunneridae; Pentapetalae; asterids; lamiids; Solanales; Solanaceae; Solanoideae; Datureae; Datura	.	molecular_function^tropine dehydrogenase activity
TRINITY_DN472332_c1_g1	0	144.793	72.3967	8.69295	2.36354	3.67794	0.000235128	0.0350227	0	22.544	0	0	49.101	0	#N/A	#N/A	#N/A
TRINITY_DN473250_c2_g5	0.607887	214.004	107.306	7.13736	2.01747	3.53777	0.000403523	0.0468551	0.547	90.804	142.078	0	80.448	15.123	CHX4_ARATH^CHX4_ARATH^Q:2-418,H:478-614^38.85%ID^E:3e-31^RecName: Full=Cation/H(+) antiporter 4;^Eukaryota; Viridiplantae; Streptophyta; Embryophyta; Tracheophyta; Spermatophyta; Magnoliophyta; eudicotyledons; Gunneridae; Pentapetalae; rosids; malvids; Brassicales; Brassicaceae; Camelineae; Arabidopsis	COG0475^Sodium hydrogen exchanger	cellular_component^endomembrane system
TRINITY_DN474261_c0_g3	0	147.721	73.8605	8.71449	2.36217	3.68919	0.000224966	0.0342121	0	47.454	191.785	0	58.248	16.917	#N/A	#N/A	#N/A
TRINITY_DN474828_c1_g1	3.95126	932.867	468.409	6.87713	1.9573	3.51358	0.000442116	0.0485797	0.808	50.409	135.928	0	97.06	28.081	#N/A	#N/A	#N/A
TRINITY_DN475493_c2_g2	0	127.175	63.5875	8.53886	2.37565	3.59433	0.000325229	0.0415599	0	28.905	14.044	0	37.233	0	NAC55_ARATH^NAC55_ARATH^Q:481-2,H:1-160^86.88%ID^E:2e-101^RecName: Full=NAC domain-containing protein 55;^Eukaryota; Viridiplantae; Streptophyta; Embryophyta; Tracheophyta; Spermatophyta; Magnoliophyta; eudicotyledons; Gunneridae; Pentapetalae; rosids; malvids; Brassicales; Brassicaceae; Camelineae; Arabidopsis	ENOG4111FG3^nac domain	cellular_component^nucleus
TRINITY_DN475905_c0_g3	0	370.148	185.074	9.73804	2.29904	4.23569	2.28e-05	0.0090267	0	147.915	0	0	104.261	0	#N/A	#N/A	#N/A
TRINITY_DN477238_c0_g10	0	218.896	109.448	9.12365	2.34154	3.89644	9.76e-05	0.0211845	0	13.98	12.322	0	119.813	4.606	AIR3_ARATH^AIR3_ARATH^Q:243-13,H:189-265^59.74%ID^E:2e-11^RecName: Full=Subtilisin-like protease SBT5.3;^Eukaryota; Viridiplantae; Streptophyta; Embryophyta; Tracheophyta; Spermatophyta; Magnoliophyta; eudicotyledons; Gunneridae; Pentapetalae; rosids; malvids; Brassicales; Brassicaceae; Camelineae; Arabidopsis	COG1404^peptidase (S8 and S53, subtilisin, kexin, sedolisin	cellular_component^cell wall
TRINITY_DN477905_c1_g1	0	225.084	112.542	9.19065	2.33021	3.94412	8.01e-05	0.0186809	0	36.51	0	0	36.388	0	#N/A	#N/A	#N/A
TRINITY_DN479634_c6_g2	1.21577	369.84	185.528	7.10887	1.96123	3.6247	0.000289298	0.0385973	0.38	41.982	16.407	0	62.057	1.847	DADIS_PANGI^DADIS_PANGI^Q:741-1,H:440-686^63.97%ID^E:6e-112^RecName: Full=Dammarenediol II synthase;^Eukaryota; Viridiplantae; Streptophyta; Embryophyta; Tracheophyta; Spermatophyta; Magnoliophyta; eudicotyledons; Gunneridae; Pentapetalae; asterids; campanulids; Apiales; Araliaceae; Panax	.	cellular_component^integral component of membrane
TRINITY_DN480837_c1_g5	2.43155	793.363	397.897	7.26722	1.94913	3.72844	0.000192673	0.0321077	0.277	56.92	114.508	0	65	12.29	.	.	.
TRINITY_DN480902_c7_g5	4.49311	1743.19	873.842	7.72291	1.79181	4.31011	1.63e-05	0.0076696	0.642	160.542	2.782	0.421	577.781	0	#N/A	#N/A	#N/A
TRINITY_DN483040_c2_g1	0	308.464	154.232	9.55577	2.30599	4.14388	3.41e-05	0.0123768	0	48.206	0	0	135.553	0.775	C96AF_ARATH^C96AF_ARATH^Q:10-486,H:202-360^37.72%ID^E:7e-30^RecName: Full=Alkane hydroxylase MAH1 {ECO:0000303|PubMed:17905869};^Eukaryota; Viridiplantae; Streptophyta; Embryophyta; Tracheophyta; Spermatophyta; Magnoliophyta; eudicotyledons; Gunneridae; Pentapetalae; rosids; malvids; Brassicales; Brassicaceae; Camelineae; Arabidopsis	COG2124^Cytochrome p450	cellular_component^endoplasmic reticulum
TRINITY_DN484423_c0_g1	0	300.986	150.493	9.518	2.30987	4.12058	3.78e-05	0.0132559	0	43.432	0	0	38.638	0	DNAJ8_ARATH^DNAJ8_ARATH^Q:275-607,H:55-162^63.06%ID^E:2e-29^RecName: Full=Chaperone protein dnaJ 8, chloroplastic;^Eukaryota; Viridiplantae; Streptophyta; Embryophyta; Tracheophyta; Spermatophyta; Magnoliophyta; eudicotyledons; Gunneridae; Pentapetalae; rosids; malvids; Brassicales; Brassicaceae; Camelineae; Arabidopsis	COG0484^ATP binding to DnaK triggers the release of the substrate protein, thus completing the reaction cycle. Several rounds of ATP-dependent interactions between DnaJ, DnaK and GrpE are required for fully efficient folding. Also involved, together with DnaK and GrpE, in the DNA replication of plasmids through activation of initiation proteins (By similarity)	cellular_component^chloroplast
TRINITY_DN484446_c1_g1	0	245.507	122.753	9.29902	2.32154	4.00554	6.19e-05	0.0164556	0	111.761	277.984	0	150.689	37.378	SY125_ARATH^SY125_ARATH^Q:3-368,H:119-240^86.07%ID^E:2e-69^RecName: Full=Syntaxin-125;^Eukaryota; Viridiplantae; Streptophyta; Embryophyta; Tracheophyta; Spermatophyta; Magnoliophyta; eudicotyledons; Gunneridae; Pentapetalae; rosids; malvids; Brassicales; Brassicaceae; Camelineae; Arabidopsis	COG5074^SYNtaxin	cellular_component^endomembrane system
TRINITY_DN484446_c1_g3	0	440.638	220.319	9.96669	2.28025	4.37087	1.24e-05	0.00664514	0	81.447	407.585	0	187.971	46.495	SY123_ARATH^SY123_ARATH^Q:2-226,H:94-168^77.33%ID^E:1e-34^RecName: Full=Syntaxin-123;^Eukaryota; Viridiplantae; Streptophyta; Embryophyta; Tracheophyta; Spermatophyta; Magnoliophyta; eudicotyledons; Gunneridae; Pentapetalae; rosids; malvids; Brassicales; Brassicaceae; Camelineae; Arabidopsis	COG5074^SYNtaxin	cellular_component^endomembrane system
TRINITY_DN486266_c0_g2	0	112.856	56.4279	8.39993	2.3868	3.51932	0.000432651	0.0485104	0	21.75	7.232	0	26.112	7.694	#N/A	#N/A	#N/A
TRINITY_DN487264_c3_g3	0	252.052	126.026	9.33059	2.31926	4.02309	5.74e-05	0.0163805	0	77.644	0	0	134.071	0	C76BA_SWEMU^C76BA_SWEMU^Q:316-2,H:199-297^36.19%ID^E:2e-13^RecName: Full=Geraniol 8-hydroxylase;^Eukaryota; Viridiplantae; Streptophyta; Embryophyta; Tracheophyta; Spermatophyta; Magnoliophyta; eudicotyledons; Gunneridae; Pentapetalae; asterids; lamiids; Gentianales; Gentianaceae; Gentianeae; Swertia	.	cellular_component^endoplasmic reticulum membrane
TRINITY_DN488098_c2_g12	0	108.877	54.4387	8.35895	2.38986	3.49767	0.000469333	0.0497882	0	45.607	153.495	0	102.855	37.75	PR1_MEDTR^PR1_MEDTR^Q:323-33,H:82-173^44.33%ID^E:5e-23^RecName: Full=Pathogenesis-related protein PR-1;^Eukaryota; Viridiplantae; Streptophyta; Embryophyta; Tracheophyta; Spermatophyta; Magnoliophyta; eudicotyledons; Gunneridae; Pentapetalae; rosids; fabids; Fabales; Fabaceae; Papilionoideae; Trifolieae; Medicago	.	cellular_component^extracellular region
TRINITY_DN489853_c1_g1	0	266.891	133.445	9.39209	2.31591	4.05547	5e-05	0.0154188	0	11.327	57.403	0	17.041	11.218	MVL_DROME^MVL_DROME^Q:239-382,H:55-95^54.17%ID^E:2e-09^RecName: Full=Protein Malvolio;^Eukaryota; Metazoa; Ecdysozoa; Arthropoda; Hexapoda; Insecta; Pterygota; Neoptera; Endopterygota; Diptera; Brachycera; Muscomorpha; Ephydroidea; Drosophilidae; Drosophila; Sophophora	COG1914^H( )-stimulated, divalent metal cation uptake system (By similarity)	cellular_component^endosome
TRINITY_DN490105_c1_g1	0	137.546	68.7729	8.6321	2.36825	3.64492	0.00026747	0.0372281	0	69.327	19.753	0	98.064	4.988	STGL4_ARATH^STGL4_ARATH^Q:350-210,H:92-138^44.68%ID^E:5e-06^RecName: Full=Stigma-specific STIG1-like protein 4 {ECO:0000303|PubMed:19279211};^Eukaryota; Viridiplantae; Streptophyta; Embryophyta; Tracheophyta; Spermatophyta; Magnoliophyta; eudicotyledons; Gunneridae; Pentapetalae; rosids; malvids; Brassicales; Brassicaceae; Camelineae; Arabidopsis	ENOG410Z69F^Stigma-specific protein, Stig1	.
TRINITY_DN490105_c1_g4	0.91183	524.34	262.626	7.86171	1.96778	3.99521	6.46e-05	0.0164556	0.23	68.014	25.207	0	82.906	8.692	STGL3_ARATH^STGL3_ARATH^Q:833-414,H:8-154^30.2%ID^E:4e-16^RecName: Full=Stigma-specific STIG1-like protein 3 {ECO:0000303|PubMed:19279211};^Eukaryota; Viridiplantae; Streptophyta; Embryophyta; Tracheophyta; Spermatophyta; Magnoliophyta; eudicotyledons; Gunneridae; Pentapetalae; rosids; malvids; Brassicales; Brassicaceae; Camelineae; Arabidopsis	ENOG4111K1K^Stigma-specific Stig1 family protein	.
TRINITY_DN490497_c1_g1	0	134.705	67.3527	8.53635	2.38768	3.57516	0.000350009	0.0433711	0	24.897	0	0	6.696	0	RD21A_ARATH^RD21A_ARATH^Q:111-1154,H:3-353^56.34%ID^E:4e-130^RecName: Full=Cysteine proteinase RD21a;^Eukaryota; Viridiplantae; Streptophyta; Embryophyta; Tracheophyta; Spermatophyta; Magnoliophyta; eudicotyledons; Gunneridae; Pentapetalae; rosids; malvids; Brassicales; Brassicaceae; Camelineae; Arabidopsis	COG4870^cathepsin	cellular_component^apoplast
TRINITY_DN491169_c0_g2	0	185.188	92.5941	8.97364	2.34408	3.82821	0.000129079	0.0250633	0	38.986	164.359	0	85.399	18.434	PUB35_ARATH^PUB35_ARATH^Q:587-168,H:38-178^28.97%ID^E:8e-12^RecName: Full=U-box domain-containing protein 35;^Eukaryota; Viridiplantae; Streptophyta; Embryophyta; Tracheophyta; Spermatophyta; Magnoliophyta; eudicotyledons; Gunneridae; Pentapetalae; rosids; malvids; Brassicales; Brassicaceae; Camelineae; Arabidopsis	COG0515^Serine Threonine protein kinase	molecular_function^ATP binding
TRINITY_DN492051_c0_g6	0	245.96	122.98	9.29458	2.32293	4.00122	6.3e-05	0.0164556	0	51.804	0	0	63.476	0	PME_DAUCA^PME_DAUCA^Q:358-128,H:10-88^63.29%ID^E:2e-18^RecName: Full=Pectinesterase;^Eukaryota; Viridiplantae; Streptophyta; Embryophyta; Tracheophyta; Spermatophyta; Magnoliophyta; eudicotyledons; Gunneridae; Pentapetalae; asterids; campanulids; Apiales; Apiaceae; Apioideae; Scandiceae; Daucinae; Daucus	.	cellular_component^cell wall
TRINITY_DN492810_c0_g1	0.607887	734.748	367.678	8.71478	1.97277	4.41754	9.98e-06	0.0061989	0.158	52.638	1.071	0	97.261	0.212	Y3028_ARATH^Y3028_ARATH^Q:930-205,H:192-440^39.36%ID^E:1e-52^RecName: Full=Uncharacterized acetyltransferase At3g50280;^Eukaryota; Viridiplantae; Streptophyta; Embryophyta; Tracheophyta; Spermatophyta; Magnoliophyta; eudicotyledons; Gunneridae; Pentapetalae; rosids; malvids; Brassicales; Brassicaceae; Camelineae; Arabidopsis	ENOG410YEZS^Transferase Family	molecular_function^transferase activity, transferring acyl groups other than amino-acyl groups
TRINITY_DN493099_c2_g11	0	108.908	54.4542	8.3592	2.38953	3.49826	0.000468301	0.0497882	0	252.837	0.762	0	292.204	0	#N/A	#N/A	#N/A
TRINITY_DN493099_c2_g12	0	468.533	234.267	10.0071	2.28295	4.3834	1.17e-05	0.00656694	0	234.643	1.06	0	159.927	0	#N/A	#N/A	#N/A
TRINITY_DN493099_c2_g13	0	429.311	214.655	9.91228	2.28769	4.33288	1.47e-05	0.00731046	0	1131.98	0	0	661.013	0	#N/A	#N/A	#N/A
TRINITY_DN493099_c2_g16	0	685.11	342.555	10.4467	2.25691	4.62879	3.68e-06	0.00457078	0	485.209	7.099	0	379.362	0	#N/A	#N/A	#N/A
TRINITY_DN493156_c1_g1	0	542.459	271.229	10.2008	2.26719	4.49934	6.82e-06	0.00534576	0	50.45	186.607	0	102.031	25.832	M3K3_ARATH^M3K3_ARATH^Q:457-1404,H:68-381^35.89%ID^E:5e-60^RecName: Full=Mitogen-activated protein kinase kinase kinase 3;^Eukaryota; Viridiplantae; Streptophyta; Embryophyta; Tracheophyta; Spermatophyta; Magnoliophyta; eudicotyledons; Gunneridae; Pentapetalae; rosids; malvids; Brassicales; Brassicaceae; Camelineae; Arabidopsis	ENOG410XQGS^mitogen-activated protein kinase kinase kinase	cellular_component^apoplast
TRINITY_DN493487_c0_g3	0	126.675	63.3374	8.5019	2.38393	3.56634	0.000361997	0.0441048	0	12.435	0	0	7.028	0.191	AOP1L_ARATH^AOP1L_ARATH^Q:51-926,H:13-304^41.81%ID^E:1e-69^RecName: Full=Probable 2-oxoglutarate-dependent dioxygenase AOP1.2;^Eukaryota; Viridiplantae; Streptophyta; Embryophyta; Tracheophyta; Spermatophyta; Magnoliophyta; eudicotyledons; Gunneridae; Pentapetalae; rosids; malvids; Brassicales; Brassicaceae; Camelineae; Arabidopsis	COG3491^2OGFe(II) oxygenase	cellular_component^membrane
TRINITY_DN493843_c1_g11	0	199.661	99.8306	9.04715	2.34097	3.86471	0.000111223	0.0228186	0	62.884	50.801	0	52.84	10.199	PPSP2_ARATH^PPSP2_ARATH^Q:320-3,H:3-108^74.53%ID^E:7e-54^RecName: Full=Inorganic pyrophosphatase 2;^Eukaryota; Viridiplantae; Streptophyta; Embryophyta; Tracheophyta; Spermatophyta; Magnoliophyta; eudicotyledons; Gunneridae; Pentapetalae; rosids; malvids; Brassicales; Brassicaceae; Camelineae; Arabidopsis	ENOG4111NAQ^Phosphatase	molecular_function^inorganic diphosphatase activity
TRINITY_DN493843_c1_g2	0	179.383	89.6917	8.93829	2.3461	3.80985	0.000139053	0.0263175	0	59.259	105.587	0	78.516	12.088	PPSP2_ARATH^PPSP2_ARATH^Q:491-3,H:3-165^69.33%ID^E:1e-84^RecName: Full=Inorganic pyrophosphatase 2;^Eukaryota; Viridiplantae; Streptophyta; Embryophyta; Tracheophyta; Spermatophyta; Magnoliophyta; eudicotyledons; Gunneridae; Pentapetalae; rosids; malvids; Brassicales; Brassicaceae; Camelineae; Arabidopsis	ENOG4111NAQ^Phosphatase	molecular_function^inorganic diphosphatase activity
TRINITY_DN494082_c0_g1	0	154.321	77.1603	8.76455	2.35879	3.71569	0.00020265	0.0326446	0	9.794	1.568	0	22.671	0.435	COR2_PAPSO^COR2_PAPSO^Q:81-1031,H:6-321^57.73%ID^E:7e-131^RecName: Full=Non-functional NADPH-dependent codeinone reductase 2;^Eukaryota; Viridiplantae; Streptophyta; Embryophyta; Tracheophyta; Spermatophyta; Magnoliophyta; eudicotyledons; Ranunculales; Papaveraceae; Papaveroideae; Papaver	.	cellular_component^cytosol
TRINITY_DN494307_c0_g7	0	212.854	106.427	9.13651	2.3322	3.91756	8.95e-05	0.0199836	0	222.947	541.173	0	260.123	61.109	#N/A	#N/A	#N/A
TRINITY_DN494785_c2_g19	0	161.471	80.7353	8.81617	2.35519	3.7433	0.000181617	0.0307895	0	73.048	224.655	0	118.865	24.027	SY124_ARATH^SY124_ARATH^Q:186-28,H:1-53^71.7%ID^E:1e-17^RecName: Full=Syntaxin-124;^Eukaryota; Viridiplantae; Streptophyta; Embryophyta; Tracheophyta; Spermatophyta; Magnoliophyta; eudicotyledons; Gunneridae; Pentapetalae; rosids; malvids; Brassicales; Brassicaceae; Camelineae; Arabidopsis	COG5074^SYNtaxin	cellular_component^integral component of membrane
TRINITY_DN494830_c0_g2	0	111.86	55.9299	8.39051	2.38735	3.51458	0.000440453	0.0485797	0	12.859	14.221	0	34.124	0.255	Y5713_ARATH^Y5713_ARATH^Q:539-3,H:78-256^62.01%ID^E:3e-81^RecName: Full=PI-PLC X domain-containing protein At5g67130;^Eukaryota; Viridiplantae; Streptophyta; Embryophyta; Tracheophyta; Spermatophyta; Magnoliophyta; eudicotyledons; Gunneridae; Pentapetalae; rosids; malvids; Brassicales; Brassicaceae; Camelineae; Arabidopsis	ENOG410Y3PH^PI-PLC X domain-containing protein	cellular_component^anchored component of plasma membrane
TRINITY_DN494987_c2_g1	0	178.087	89.0435	8.92882	2.3472	3.80404	0.000142357	0.0267286	0	33.391	51.209	0	80.926	8.936	#N/A	#N/A	#N/A
TRINITY_DN494992_c0_g3	0.607887	214.475	107.541	7.13796	2.01915	3.53514	0.000407566	0.0470204	0.095	16.47	76.902	0	39.476	15.558	PUB51_ARATH^PUB51_ARATH^Q:1-267,H:68-156^32.58%ID^E:7e-10^RecName: Full=U-box domain-containing protein 51;^Eukaryota; Viridiplantae; Streptophyta; Embryophyta; Tracheophyta; Spermatophyta; Magnoliophyta; eudicotyledons; Gunneridae; Pentapetalae; rosids; malvids; Brassicales; Brassicaceae; Camelineae; Arabidopsis	COG0515^Serine Threonine protein kinase	cellular_component^chloroplast
TRINITY_DN495057_c1_g1	0	177.705	88.8524	8.81998	2.37307	3.7167	0.000201844	0.0326446	0	69.026	0	0	9.168	0.616	CIPKL_ARATH^CIPKL_ARATH^Q:227-3,H:118-192^76%ID^E:4e-36^RecName: Full=CBL-interacting serine/threonine-protein kinase 21;^Eukaryota; Viridiplantae; Streptophyta; Embryophyta; Tracheophyta; Spermatophyta; Magnoliophyta; eudicotyledons; Gunneridae; Pentapetalae; rosids; malvids; Brassicales; Brassicaceae; Camelineae; Arabidopsis	COG0515^Serine Threonine protein kinase	cellular_component^cytoplasm
TRINITY_DN495462_c1_g3	0.91183	425.374	213.143	7.59493	1.97326	3.84893	0.000118633	0.0237847	5.291	1130.84	349.365	0	911.199	31.456	LTI6A_ORYSJ^LTI6A_ORYSJ^Q:1-78,H:31-56^96.15%ID^E:6e-09^RecName: Full=Hydrophobic protein LTI6A;^Eukaryota; Viridiplantae; Streptophyta; Embryophyta; Tracheophyta; Spermatophyta; Magnoliophyta; Liliopsida; Poales; Poaceae; BOP clade; Oryzoideae; Oryzeae; Oryzinae; Oryza	COG0401^hydrophobic protein	cellular_component^integral component of membrane
TRINITY_DN495991_c3_g1	0	181.902	90.9511	8.92676	2.35164	3.79597	0.000147066	0.0271784	0	114.278	1.159	0	68.794	0	PGLR_PRUPE^PGLR_PRUPE^Q:519-361,H:335-387^49.06%ID^E:8e-10^RecName: Full=Polygalacturonase;^Eukaryota; Viridiplantae; Streptophyta; Embryophyta; Tracheophyta; Spermatophyta; Magnoliophyta; eudicotyledons; Gunneridae; Pentapetalae; rosids; fabids; Rosales; Rosaceae; Maloideae; Amygdaleae; Prunus	.	cellular_component^cell wall
TRINITY_DN495991_c3_g2	0	139.405	69.7023	8.61423	2.37521	3.62672	0.000287043	0.0384143	0	23.624	0	0	13.62	0	PGLR_PRUPE^PGLR_PRUPE^Q:330-202,H:341-383^51.16%ID^E:2e-06^RecName: Full=Polygalacturonase;^Eukaryota; Viridiplantae; Streptophyta; Embryophyta; Tracheophyta; Spermatophyta; Magnoliophyta; eudicotyledons; Gunneridae; Pentapetalae; rosids; fabids; Rosales; Rosaceae; Maloideae; Amygdaleae; Prunus	.	cellular_component^cell wall
TRINITY_DN495991_c3_g3	0	1157.65	578.825	11.0021	2.23444	4.92388	8.48e-07	0.00289275	0	132.772	0.905	0	67.423	0	PGLR_PRUPE^PGLR_PRUPE^Q:1040-3,H:13-361^59.54%ID^E:2e-135^RecName: Full=Polygalacturonase;^Eukaryota; Viridiplantae; Streptophyta; Embryophyta; Tracheophyta; Spermatophyta; Magnoliophyta; eudicotyledons; Gunneridae; Pentapetalae; rosids; fabids; Rosales; Rosaceae; Maloideae; Amygdaleae; Prunus	.	cellular_component^cell wall
TRINITY_DN496380_c4_g3	0	253.777	126.889	9.30145	2.32754	3.99626	6.44e-05	0.0164556	0	120.037	2.186	0	70.837	0	FLP4_ORYSJ^FLP4_ORYSJ^Q:1-207,H:38-106^71.01%ID^E:1e-30^RecName: Full=Flowering-promoting factor 1-like protein 4;^Eukaryota; Viridiplantae; Streptophyta; Embryophyta; Tracheophyta; Spermatophyta; Magnoliophyta; Liliopsida; Poales; Poaceae; BOP clade; Oryzoideae; Oryzeae; Oryzinae; Oryza	ENOG4112CDX^positive regulation of flower development	.
TRINITY_DN497508_c3_g23	0	153.955	76.9774	8.7556	2.36022	3.70965	0.000207549	0.0327338	0	41.367	333.455	0	43.375	47.832	#N/A	#N/A	#N/A
TRINITY_DN497560_c3_g2	2.24656	351.532	176.889	6.47838	1.84626	3.50893	0.000449915	0.0491674	0.531	57.645	113.117	0.136	57.251	11.186	#N/A	#N/A	#N/A
TRINITY_DN498667_c1_g6	0.726838	483.84	242.283	8.20938	2.00844	4.08743	4.36e-05	0.0141637	0	102.814	247.179	0.114	134.306	17.405	#N/A	#N/A	#N/A
TRINITY_DN498667_c1_g8	0	221.424	110.712	9.16022	2.33428	3.92422	8.7e-05	0.0197104	0	88.875	121.265	0	65.443	11.663	#N/A	#N/A	#N/A
TRINITY_DN498819_c2_g6	0	112.014	56.0068	8.37431	2.39117	3.50217	0.00046148	0.0497638	0	69.532	138.18	0	50.853	26.044	TIP51_ORYSJ^TIP51_ORYSJ^Q:210-350,H:1-47^59.57%ID^E:3e-10^RecName: Full=Probable aquaporin TIP5-1;^Eukaryota; Viridiplantae; Streptophyta; Embryophyta; Tracheophyta; Spermatophyta; Magnoliophyta; Liliopsida; Poales; Poaceae; BOP clade; Oryzoideae; Oryzeae; Oryzinae; Oryza	COG0580^Channel that permits osmotically driven movement of water in both directions. It is involved in the osmoregulation and in the maintenance of cell turgor during volume expansion in rapidly growing cells. It mediates rapid entry or exit of water in response to abrupt changes in osmolarity (By similarity)	cellular_component^central vacuole
TRINITY_DN498838_c0_g1	18.1312	7340.06	3679.1	7.8556	1.74532	4.50096	6.76e-06	0.00534576	0.507	322.232	26.565	0.751	434.944	1.496	BMT_GLELI^BMT_GLELI^Q:212-3,H:138-206^50%ID^E:1e-15^RecName: Full=Bergaptol O-methyltransferase {ECO:0000312|EMBL:BAF81987.1};^Eukaryota; Viridiplantae; Streptophyta; Embryophyta; Tracheophyta; Spermatophyta; Magnoliophyta; eudicotyledons; Gunneridae; Pentapetalae; asterids; campanulids; Apiales; Apiaceae; Apioideae; apioid superclade; Selineae; Glehnia	.	molecular_function^5-hydroxyfuranocoumarin 5-O-methyltransferase activity
TRINITY_DN499443_c0_g3	0	156.582	78.291	8.78353	2.35691	3.72671	0.000193992	0.0321277	0	71.571	111.35	0	123.553	27.232	#N/A	#N/A	#N/A
TRINITY_DN499443_c0_g7	0	153.41	76.7051	8.75988	2.35863	3.71398	0.000204029	0.0327338	0	77.631	169.802	0	132.658	39.405	#N/A	#N/A	#N/A
TRINITY_DN499465_c1_g7	0.726838	372.903	186.815	7.88532	2.01533	3.91268	9.13e-05	0.0201079	0	65.593	18.604	0.148	86.32	0	NAC72_ARATH^NAC72_ARATH^Q:3-371,H:117-231^56.69%ID^E:7e-33^RecName: Full=NAC domain-containing protein 72;^Eukaryota; Viridiplantae; Streptophyta; Embryophyta; Tracheophyta; Spermatophyta; Magnoliophyta; eudicotyledons; Gunneridae; Pentapetalae; rosids; malvids; Brassicales; Brassicaceae; Camelineae; Arabidopsis	.	cellular_component^nucleus
TRINITY_DN499593_c1_g12	0	242.146	121.073	9.28313	2.3226	3.99687	6.42e-05	0.0164556	0	244.123	39.318	0	310.491	0.785	BAG1_ARATH^BAG1_ARATH^Q:227-132,H:211-242^75%ID^E:2e-08^RecName: Full=BAG family molecular chaperone regulator 1;^Eukaryota; Viridiplantae; Streptophyta; Embryophyta; Tracheophyta; Spermatophyta; Magnoliophyta; eudicotyledons; Gunneridae; Pentapetalae; rosids; malvids; Brassicales; Brassicaceae; Camelineae; Arabidopsis	ENOG4111WNH^BCL-2-associated athanogene	cellular_component^mitochondrion
TRINITY_DN499606_c0_g2	0.303943	997.432	498.868	9.71336	2.01411	4.82266	1.42e-06	0.00321817	0.087	223.125	252.655	0	402.808	45.402	Y1491_ARATH^Y1491_ARATH^Q:585-854,H:54-143^43.16%ID^E:1e-14^RecName: Full=Uncharacterized protein At1g04910;^Eukaryota; Viridiplantae; Streptophyta; Embryophyta; Tracheophyta; Spermatophyta; Magnoliophyta; eudicotyledons; Gunneridae; Pentapetalae; rosids; malvids; Brassicales; Brassicaceae; Camelineae; Arabidopsis	ENOG410Z25U^DUF246 domain-containing protein	cellular_component^endosome
TRINITY_DN499606_c0_g6	0	342.48	171.24	9.67771	2.29782	4.21169	2.53e-05	0.00975586	0	145.891	173.832	0	199.167	29.27	Y1491_ARATH^Y1491_ARATH^Q:1-303,H:387-482^34.62%ID^E:8e-10^RecName: Full=Uncharacterized protein At1g04910;^Eukaryota; Viridiplantae; Streptophyta; Embryophyta; Tracheophyta; Spermatophyta; Magnoliophyta; eudicotyledons; Gunneridae; Pentapetalae; rosids; malvids; Brassicales; Brassicaceae; Camelineae; Arabidopsis	ENOG410Z25U^DUF246 domain-containing protein	cellular_component^endosome
TRINITY_DN499610_c2_g2	0	1759.11	879.556	11.5251	2.20107	5.23613	1.64e-07	0.00133685	0	194.207	0	0	234.15	0	TYDC5_PAPSO^TYDC5_PAPSO^Q:3-383,H:371-509^58.99%ID^E:6e-55^RecName: Full=Tyrosine/DOPA decarboxylase 5;^Eukaryota; Viridiplantae; Streptophyta; Embryophyta; Tracheophyta; Spermatophyta; Magnoliophyta; eudicotyledons; Ranunculales; Papaveraceae; Papaveroideae; Papaver	.	molecular_function^aromatic-L-amino-acid decarboxylase activity
TRINITY_DN499610_c2_g4	0	213.71	106.855	9.14151	2.33181	3.92036	8.84e-05	0.0199256	0	62.132	0	0	102.142	0	TYDC5_PAPSO^TYDC5_PAPSO^Q:1-114,H:478-515^63.16%ID^E:1e-09^RecName: Full=Tyrosine/DOPA decarboxylase 5;^Eukaryota; Viridiplantae; Streptophyta; Embryophyta; Tracheophyta; Spermatophyta; Magnoliophyta; eudicotyledons; Ranunculales; Papaveraceae; Papaveroideae; Papaver	.	molecular_function^aromatic-L-amino-acid decarboxylase activity
TRINITY_DN499610_c2_g5	0	538.213	269.107	10.1733	2.27195	4.47777	7.54e-06	0.00534576	0	121.035	0.431	0	99.414	0	TYDC3_PAPSO^TYDC3_PAPSO^Q:8-400,H:20-150^70.23%ID^E:7e-65^RecName: Full=Tyrosine/DOPA decarboxylase 3;^Eukaryota; Viridiplantae; Streptophyta; Embryophyta; Tracheophyta; Spermatophyta; Magnoliophyta; eudicotyledons; Ranunculales; Papaveraceae; Papaveroideae; Papaver	.	molecular_function^aromatic-L-amino-acid decarboxylase activity
TRINITY_DN499651_c2_g19	0	119.06	59.53	8.43748	2.38757	3.53391	0.000409453	0.0470686	0	118.778	185.647	0.159	70.775	10.072	AIFM2_XENTR^AIFM2_XENTR^Q:4-255,H:289-369^34.52%ID^E:9e-07^RecName: Full=Apoptosis-inducing factor 2;^Eukaryota; Metazoa; Chordata; Craniata; Vertebrata; Euteleostomi; Amphibia; Batrachia; Anura; Pipoidea; Pipidae; Xenopodinae; Xenopus; Silurana	COG0446^pyridine nucleotide-disulfide oxidoreductase	cellular_component^integral component of membrane
TRINITY_DN499819_c3_g17	0	110.278	55.1388	8.37211	2.38874	3.50483	0.000456907	0.0494346	0	130.597	94.049	0	65.893	29.153	SFH3_ARATH^SFH3_ARATH^Q:1-483,H:45-205^77.64%ID^E:9e-87^RecName: Full=Phosphatidylinositol/phosphatidylcholine transfer protein SFH3;^Eukaryota; Viridiplantae; Streptophyta; Embryophyta; Tracheophyta; Spermatophyta; Magnoliophyta; eudicotyledons; Gunneridae; Pentapetalae; rosids; malvids; Brassicales; Brassicaceae; Camelineae; Arabidopsis	ENOG410XRSQ^Transfer protein	cellular_component^Golgi membrane
TRINITY_DN500474_c1_g6	0	109.049	54.5245	8.36013	2.38953	3.49865	0.000467626	0.0497882	0	39.274	4.67	0	44.503	0.297	CIPKH_ARATH^CIPKH_ARATH^Q:275-3,H:50-140^79.12%ID^E:4e-45^RecName: Full=CBL-interacting serine/threonine-protein kinase 17;^Eukaryota; Viridiplantae; Streptophyta; Embryophyta; Tracheophyta; Spermatophyta; Magnoliophyta; eudicotyledons; Gunneridae; Pentapetalae; rosids; malvids; Brassicales; Brassicaceae; Camelineae; Arabidopsis	COG0515^Serine Threonine protein kinase	cellular_component^cytoplasm
TRINITY_DN500621_c0_g7	0	263.444	131.722	9.37934	2.31637	4.04915	5.14e-05	0.0154188	0	30.546	75.676	0	44.427	16.015	#N/A	#N/A	#N/A
TRINITY_DN501705_c0_g7	0	197.602	98.8012	9.00698	2.34867	3.83492	0.000125603	0.0244977	0	93.116	171.26	0	45.784	28.485	#N/A	#N/A	#N/A
TRINITY_DN501746_c0_g2	0	153.501	76.7504	8.72949	2.3669	3.68816	0.000225879	0.0342313	0	2.449	0.74	0	15.379	0	FRO2_ARATH^FRO2_ARATH^Q:81-1301,H:2-411^55.21%ID^E:2e-155^RecName: Full=Ferric reduction oxidase 2;^Eukaryota; Viridiplantae; Streptophyta; Embryophyta; Tracheophyta; Spermatophyta; Magnoliophyta; eudicotyledons; Gunneridae; Pentapetalae; rosids; malvids; Brassicales; Brassicaceae; Camelineae; Arabidopsis	ENOG410XNZY^NADPH Oxidase	cellular_component^integral component of membrane
TRINITY_DN501923_c3_g4	0	209.862	104.931	9.08109	2.34271	3.87631	0.000106051	0.0223593	0	27.55	0	0	15.116	0.17	SUS2_SOLTU^SUS2_SOLTU^Q:968-3,H:1-320^82.61%ID^E:0^RecName: Full=Sucrose synthase;^Eukaryota; Viridiplantae; Streptophyta; Embryophyta; Tracheophyta; Spermatophyta; Magnoliophyta; eudicotyledons; Gunneridae; Pentapetalae; asterids; lamiids; Solanales; Solanaceae; Solanoideae; Solaneae; Solanum	COG0438^Glycosyl transferase (Group 1	molecular_function^sucrose synthase activity
TRINITY_DN501946_c1_g4	0	114.195	57.0976	8.40331	2.3878	3.51926	0.00043275	0.0485104	0	57.864	45.247	0	50.126	10.761	NU2C2_PELHO^NU2C2_PELHO^Q:32-97,H:362-383^95.45%ID^E:2e-06^RecName: Full=NAD(P)H-quinone oxidoreductase subunit 2 B, chloroplastic {ECO:0000255|HAMAP-Rule:MF_00445};^Eukaryota; Viridiplantae; Streptophyta; Embryophyta; Tracheophyta; Spermatophyta; Magnoliophyta; eudicotyledons; Gunneridae; Pentapetalae; rosids; malvids; Geraniales; Geraniaceae; Pelargonium	.	cellular_component^chloroplast thylakoid membrane
TRINITY_DN501965_c5_g4	0	170.333	85.1665	8.87406	2.3514	3.77396	0.000160679	0.0286418	0	114.36	157.547	0	120.651	30.374	#N/A	#N/A	#N/A
TRINITY_DN502563_c3_g6	0	127.248	63.6239	8.53918	2.37606	3.59384	0.000325836	0.0415599	0	72.186	25.582	0	171.698	0	MDLL_ARATH^MDLL_ARATH^Q:1-291,H:129-222^49.48%ID^E:1e-27^RecName: Full=(R)-mandelonitrile lyase-like;^Eukaryota; Viridiplantae; Streptophyta; Embryophyta; Tracheophyta; Spermatophyta; Magnoliophyta; eudicotyledons; Gunneridae; Pentapetalae; rosids; malvids; Brassicales; Brassicaceae; Camelineae; Arabidopsis	COG2303^oxidoreductase	molecular_function^flavin adenine dinucleotide binding
TRINITY_DN502837_c5_g4	0	264.244	132.122	9.38202	2.31633	4.05039	5.11e-05	0.0154188	0	100.694	250.149	0	130.782	23.476	SY125_ARATH^SY125_ARATH^Q:1-195,H:208-272^90.77%ID^E:5e-34^RecName: Full=Syntaxin-125;^Eukaryota; Viridiplantae; Streptophyta; Embryophyta; Tracheophyta; Spermatophyta; Magnoliophyta; eudicotyledons; Gunneridae; Pentapetalae; rosids; malvids; Brassicales; Brassicaceae; Camelineae; Arabidopsis	COG5074^SYNtaxin	cellular_component^endomembrane system
TRINITY_DN502958_c1_g1	0	228.463	114.231	9.21558	2.32721	3.95992	7.5e-05	0.0180162	0	49.643	14.696	0	68.053	0.891	#N/A	#N/A	#N/A
TRINITY_DN503030_c3_g4	0	158.22	79.1102	8.79074	2.35708	3.7295	0.00019186	0.0320952	0	68.63	241.923	0	79.34	13.234	CHX15_ARATH^CHX15_ARATH^Q:516-190,H:700-802^44.04%ID^E:1e-18^RecName: Full=Cation/H(+) antiporter 15;^Eukaryota; Viridiplantae; Streptophyta; Embryophyta; Tracheophyta; Spermatophyta; Magnoliophyta; eudicotyledons; Gunneridae; Pentapetalae; rosids; malvids; Brassicales; Brassicaceae; Camelineae; Arabidopsis	COG0475^Sodium hydrogen exchanger	cellular_component^endomembrane system
TRINITY_DN503504_c4_g6	0	150.007	75.0037	8.70436	2.36762	3.67642	0.000236527	0.035111	0	23.556	1.711	0	18.246	0	DADIS_PANGI^DADIS_PANGI^Q:286-693,H:1-138^61.87%ID^E:4e-47^RecName: Full=Dammarenediol II synthase;^Eukaryota; Viridiplantae; Streptophyta; Embryophyta; Tracheophyta; Spermatophyta; Magnoliophyta; eudicotyledons; Gunneridae; Pentapetalae; asterids; campanulids; Apiales; Araliaceae; Panax	.	cellular_component^integral component of membrane
TRINITY_DN503536_c3_g2	0	113.131	56.5655	8.40589	2.38561	3.52358	0.000425751	0.048223	0	9.001	25.317	0	30.558	2.887	SUT34_ARATH^SUT34_ARATH^Q:1-726,H:96-337^80.58%ID^E:3e-132^RecName: Full=Probable sulfate transporter 3.4;^Eukaryota; Viridiplantae; Streptophyta; Embryophyta; Tracheophyta; Spermatophyta; Magnoliophyta; eudicotyledons; Gunneridae; Pentapetalae; rosids; malvids; Brassicales; Brassicaceae; Camelineae; Arabidopsis	COG0659^sulfate transporter	cellular_component^integral component of plasma membrane
TRINITY_DN504089_c3_g10	1.51972	639.408	320.464	7.55051	1.94887	3.87431	0.000106928	0.0223593	7.746	1350.96	26.974	0	1276.43	6.803	ACCO_ACTDE^ACCO_ACTDE^Q:8-226,H:1-73^90.41%ID^E:1e-41^RecName: Full=1-aminocyclopropane-1-carboxylate oxidase;^Eukaryota; Viridiplantae; Streptophyta; Embryophyta; Tracheophyta; Spermatophyta; Magnoliophyta; eudicotyledons; Gunneridae; Pentapetalae; asterids; Ericales; Actinidiaceae; Actinidia	.	molecular_function^1-aminocyclopropane-1-carboxylate oxidase activity
TRINITY_DN504089_c3_g4	6.01283	1449.45	727.732	7.10761	1.79268	3.9648	7.35e-05	0.0178486	2.646	383.338	7.541	0.444	367.029	3.969	ACCO_ACTDE^ACCO_ACTDE^Q:8-541,H:1-178^85.96%ID^E:3e-91^RecName: Full=1-aminocyclopropane-1-carboxylate oxidase;^Eukaryota; Viridiplantae; Streptophyta; Embryophyta; Tracheophyta; Spermatophyta; Magnoliophyta; eudicotyledons; Gunneridae; Pentapetalae; asterids; Ericales; Actinidiaceae; Actinidia	.	molecular_function^1-aminocyclopropane-1-carboxylate oxidase activity
TRINITY_DN504089_c3_g6	11.7086	1652.43	832.071	6.47977	1.74528	3.71275	0.000205021	0.0327338	2.202	552.935	12.322	1.524	688.704	3.003	ACCO_ACTDE^ACCO_ACTDE^Q:1-492,H:156-318^86.59%ID^E:4e-101^RecName: Full=1-aminocyclopropane-1-carboxylate oxidase;^Eukaryota; Viridiplantae; Streptophyta; Embryophyta; Tracheophyta; Spermatophyta; Magnoliophyta; eudicotyledons; Gunneridae; Pentapetalae; asterids; Ericales; Actinidiaceae; Actinidia	.	molecular_function^1-aminocyclopropane-1-carboxylate oxidase activity
S. australis Mature > S. australis Mid
id	baseMeanA	baseMeanB	baseMean	log2FoldChange	lfcSE	stat	pvalue	padj	Saustralis_P1_half	Saustralis_P1_mature	Saustralis_P1_mid	Saustralis_P2_half	Saustralis_P2_mature	Saustralis_P2_mid	Blastx	eggnog	GO abb
TRINITY_DN474176_c3_g3	105.975	0.578685	53.277	-6.71061	1.55866	-4.30537	1.66704e-05	0.0229467	0.428	15.157	0	0	16.175	0.085	ROMT_VITVI^ROMT_VITVI^Q:998-537,H:204-357^58.44%ID^E:1e-54^RecName: Full=Trans-resveratrol di-O-methyltransferase;^Eukaryota; Viridiplantae; Streptophyta; Embryophyta; Tracheophyta; Spermatophyta; Magnoliophyta; eudicotyledons; Gunneridae; Pentapetalae; rosids; Vitales; Vitaceae; Vitis	ENOG410XS7T^o-methyltransferase	molecular_function^O-methyltransferase activity
TRINITY_DN475905_c0_g3	273.54	0	136.77	-9.57391	1.97081	-4.85784	1.1867e-06	0.00287431	0	147.915	0	0	104.261	0	#N/A	#N/A	#N/A
TRINITY_DN477905_c1_g1	166.148	0	83.0742	-8.95153	2.01814	-4.43554	9.18417e-06	0.0145502	0	36.51	0	0	36.388	0	#N/A	#N/A	#N/A
TRINITY_DN483040_c2_g1	227.004	2.31474	114.66	-6.21272	1.22639	-5.06587	4.06541e-07	0.00116371	0	48.206	0	0	135.553	0.775	C96AF_ARATH^C96AF_ARATH^Q:10-486,H:202-360^37.72%ID^E:7e-30^RecName: Full=Alkane hydroxylase MAH1 {ECO:0000303|PubMed:17905869};^Eukaryota; Viridiplantae; Streptophyta; Embryophyta; Tracheophyta; Spermatophyta; Magnoliophyta; eudicotyledons; Gunneridae; Pentapetalae; rosids; malvids; Brassicales; Brassicaceae; Camelineae; Arabidopsis	COG2124^Cytochrome p450	cellular_component^endoplasmic reticulum
TRINITY_DN483823_c3_g6	184.679	3.02185	93.8503	-5.62871	1.16565	-4.82882	1.37344e-06	0.00326385	0.824	68.931	0.32	0.421	118.553	2.027	RADL1_ARATH^RADL1_ARATH^Q:1-207,H:32-100^62.32%ID^E:2e-26^RecName: Full=Protein RADIALIS-like 1;^Eukaryota; Viridiplantae; Streptophyta; Embryophyta; Tracheophyta; Spermatophyta; Magnoliophyta; eudicotyledons; Gunneridae; Pentapetalae; rosids; malvids; Brassicales; Brassicaceae; Camelineae; Arabidopsis	COG5269^Transcription factor	cellular_component^nucleus
TRINITY_DN484423_c0_g1	222.251	0	111.126	-9.32259	1.98751	-4.69058	2.72427e-06	0.00581557	0	43.432	0	0	38.638	0	DNAJ8_ARATH^DNAJ8_ARATH^Q:275-607,H:55-162^63.06%ID^E:2e-29^RecName: Full=Chaperone protein dnaJ 8, chloroplastic;^Eukaryota; Viridiplantae; Streptophyta; Embryophyta; Tracheophyta; Spermatophyta; Magnoliophyta; eudicotyledons; Gunneridae; Pentapetalae; rosids; malvids; Brassicales; Brassicaceae; Camelineae; Arabidopsis	COG0484^ATP binding to DnaK triggers the release of the substrate protein, thus completing the reaction cycle. Several rounds of ATP-dependent interactions between DnaJ, DnaK and GrpE are required for fully efficient folding. Also involved, together with DnaK and GrpE, in the DNA replication of plasmids through activation of initiation proteins (By similarity)	cellular_component^chloroplast
TRINITY_DN486782_c0_g1	324.647	1.73605	163.192	-7.01386	1.31888	-5.31805	1.04885e-07	0.000382904	0.697	40.942	0	0	12.166	0.191	GUN1_PERAE^GUN1_PERAE^Q:1191-139,H:139-488^74.36%ID^E:0^RecName: Full=Endoglucanase 1;^Eukaryota; Viridiplantae; Streptophyta; Embryophyta; Tracheophyta; Spermatophyta; Magnoliophyta; Magnoliidae; Laurales; Lauraceae; Persea`GUN1_PERAE^GUN1_PERAE^Q:1800-1414,H:16-141^72.09%ID^E:1e-49^RecName: Full=Endoglucanase 1;^Eukaryota; Viridiplantae; Streptophyta; Embryophyta; Tracheophyta; Spermatophyta; M…	.	molecular_function^cellulase activity
TRINITY_DN487049_c1_g2	208.107	3.53553	105.821	-5.6072	1.24716	-4.49596	6.9256e-06	0.0115225	5.632	129.435	5.62	0	103.963	0	CXXS1_ARATH^CXXS1_ARATH^Q:194-3,H:13-80^70.59%ID^E:2e-24^RecName: Full=Thioredoxin-like protein CXXS1;^Eukaryota; Viridiplantae; Streptophyta; Embryophyta; Tracheophyta; Spermatophyta; Magnoliophyta; eudicotyledons; Gunneridae; Pentapetalae; rosids; malvids; Brassicales; Brassicaceae; Camelineae; Arabidopsis	COG0526^Thioredoxin	cellular_component^cytosol
TRINITY_DN487264_c3_g3	185.737	0	92.8686	-9.10831	2.00221	-4.54912	5.38717e-06	0.00976272	0	77.644	0	0	134.071	0	C76BA_SWEMU^C76BA_SWEMU^Q:316-2,H:199-297^36.19%ID^E:2e-13^RecName: Full=Geraniol 8-hydroxylase;^Eukaryota; Viridiplantae; Streptophyta; Embryophyta; Tracheophyta; Spermatophyta; Magnoliophyta; eudicotyledons; Gunneridae; Pentapetalae; asterids; lamiids; Gentianales; Gentianaceae; Gentianeae; Swertia	.	cellular_component^endoplasmic reticulum membrane
TRINITY_DN489564_c4_g1	425.995	16.4584	221.227	-4.5592	0.929991	-4.90242	9.46647e-07	0.00236098	37.378	147.095	7.541	10.499	263.038	3.725	ROMT_VITVI^ROMT_VITVI^Q:2-106,H:323-357^62.86%ID^E:5e-08^RecName: Full=Trans-resveratrol di-O-methyltransferase;^Eukaryota; Viridiplantae; Streptophyta; Embryophyta; Tracheophyta; Spermatophyta; Magnoliophyta; eudicotyledons; Gunneridae; Pentapetalae; rosids; Vitales; Vitaceae; Vitis	ENOG410XS7T^o-methyltransferase	molecular_function^O-methyltransferase activity
TRINITY_DN490447_c4_g4	540.45	18.8366	279.643	-4.71192	0.920819	-5.1171	3.10265e-07	0.000919473	2.083	34.007	2.661	2.241	78.018	0.732	UGT8_CATRO^UGT8_CATRO^Q:1895-486,H:10-481^52.54%ID^E:0^RecName: Full=7-deoxyloganetic acid glucosyltransferase;^Eukaryota; Viridiplantae; Streptophyta; Embryophyta; Tracheophyta; Spermatophyta; Magnoliophyta; eudicotyledons; Gunneridae; Pentapetalae; asterids; lamiids; Gentianales; Apocynaceae; Rauvolfioideae; Vinceae; Catharanthinae; Catharanthus	.	molecular_function^UDP-glucosyltransferase activity
TRINITY_DN490589_c0_g1	142.481	0	71.2403	-8.74158	2.03918	-4.28681	1.81254e-05	0.0237799	38.97	141.965	0	5.562	105.466	0	#N/A	#N/A	#N/A
TRINITY_DN491143_c3_g2	2896.82	148.705	1522.76	-4.18658	0.834357	-5.01773	5.22845e-07	0.00146337	47.35	264.847	18.88	21.157	551.773	9.87	ACCO3_PETHY^ACCO3_PETHY^Q:1084-128,H:1-320^84.38%ID^E:0^RecName: Full=1-aminocyclopropane-1-carboxylate oxidase 3;^Eukaryota; Viridiplantae; Streptophyta; Embryophyta; Tracheophyta; Spermatophyta; Magnoliophyta; eudicotyledons; Gunneridae; Pentapetalae; asterids; lamiids; Solanales; Solanaceae; Petunioideae; Petunia	.	molecular_function^1-aminocyclopropane-1-carboxylate oxidase activity
TRINITY_DN491869_c0_g1	115.902	1.15737	58.5298	-6.10323	1.39698	-4.36887	1.24891e-05	0.0179771	8.634	63.979	0	3.799	131.737	0.838	#N/A	#N/A	#N/A
TRINITY_DN491880_c0_g1	395.358	14.464	204.911	-4.60689	1.06791	-4.31394	1.6037e-05	0.0224548	3.731	65.511	8.325	1.081	196.134	0.478	XTH_TOBAC^XTH_TOBAC^Q:1-114,H:258-295^76.32%ID^E:1e-12^RecName: Full=Probable xyloglucan endotransglucosylase/hydrolase protein;^Eukaryota; Viridiplantae; Streptophyta; Embryophyta; Tracheophyta; Spermatophyta; Magnoliophyta; eudicotyledons; Gunneridae; Pentapetalae; asterids; lamiids; Solanales; Solanaceae; Nicotianoideae; Nicotianeae; Nicotiana	.	cellular_component^apoplast
TRINITY_DN491925_c1_g2	662.944	50.0174	356.481	-3.63193	0.887408	-4.09274	4.26302e-05	0.047306	76.949	144.892	15.745	23.693	170.23	5.306	NAC83_ARATH^NAC83_ARATH^Q:972-358,H:4-221^63.96%ID^E:1e-91^RecName: Full=NAC domain-containing protein 83 {ECO:0000303|PubMed:15029955};^Eukaryota; Viridiplantae; Streptophyta; Embryophyta; Tracheophyta; Spermatophyta; Magnoliophyta; eudicotyledons; Gunneridae; Pentapetalae; rosids; malvids; Brassicales; Brassicaceae; Camelineae; Arabidopsis	ENOG410YED8^nac domain	cellular_component^nucleus
TRINITY_DN492051_c0_g6	181.517	0	90.7587	-9.06883	2.00733	-4.51787	6.24658e-06	0.0109925	0	51.804	0	0	63.476	0	PME_DAUCA^PME_DAUCA^Q:358-128,H:10-88^63.29%ID^E:2e-18^RecName: Full=Pectinesterase;^Eukaryota; Viridiplantae; Streptophyta; Embryophyta; Tracheophyta; Spermatophyta; Magnoliophyta; eudicotyledons; Gunneridae; Pentapetalae; asterids; campanulids; Apiales; Apiaceae; Apioideae; Scandiceae; Daucinae; Daucus	.	cellular_component^cell wall
TRINITY_DN492335_c1_g1	550.461	15.3645	282.913	-5.01591	0.96219	-5.21301	1.85801e-07	0.000607829	0	182.948	11.737	1.297	450.981	4.298	LEA5_CITSI^LEA5_CITSI^Q:562-275,H:1-97^51.49%ID^E:5e-18^RecName: Full=Late embryogenesis abundant protein Lea5;^Eukaryota; Viridiplantae; Streptophyta; Embryophyta; Tracheophyta; Spermatophyta; Magnoliophyta; eudicotyledons; Gunneridae; Pentapetalae; rosids; malvids; Sapindales; Rutaceae; Aurantioideae; Citrus	.	biological_process^response to stress
TRINITY_DN492345_c1_g17	943.499	55.3525	499.426	-3.99095	0.87451	-4.56364	5.02732e-06	0.00924359	151.42	471.037	50.801	29.984	904.905	13.616	#N/A	#N/A	#N/A
TRINITY_DN492345_c1_g2	2848.7	195.115	1521.91	-3.77801	0.846658	-4.46226	8.10995e-06	0.0132655	349.96	2903.74	486.817	89.371	4343.81	92.682	#N/A	#N/A	#N/A
TRINITY_DN492711_c1_g4	137.48	0.707107	69.0938	-7.0027	1.53063	-4.57505	4.76107e-06	0.0088184	15.857	57.235	1.546	0.694	251.059	0	#N/A	#N/A	#N/A
TRINITY_DN492711_c1_g6	3463.24	69.1712	1766.21	-5.47591	0.965406	-5.67213	1.4103e-08	6.70285e-05	6.408	149.735	10.776	4.425	592.433	1.581	XTH7_ARATH^XTH7_ARATH^Q:1191-403,H:30-292^77.57%ID^E:2e-159^RecName: Full=Probable xyloglucan endotransglucosylase/hydrolase protein 7;^Eukaryota; Viridiplantae; Streptophyta; Embryophyta; Tracheophyta; Spermatophyta; Magnoliophyta; eudicotyledons; Gunneridae; Pentapetalae; rosids; malvids; Brassicales; Brassicaceae; Camelineae; Arabidopsis	COG2273^hydrolase family 16	cellular_component^apoplast
TRINITY_DN492810_c0_g1	541.538	7.97159	274.755	-5.9052	0.984173	-6.00017	1.97115e-09	1.41866e-05	0.158	52.638	1.071	0	97.261	0.212	Y3028_ARATH^Y3028_ARATH^Q:930-205,H:192-440^39.36%ID^E:1e-52^RecName: Full=Uncharacterized acetyltransferase At3g50280;^Eukaryota; Viridiplantae; Streptophyta; Embryophyta; Tracheophyta; Spermatophyta; Magnoliophyta; eudicotyledons; Gunneridae; Pentapetalae; rosids; malvids; Brassicales; Brassicaceae; Camelineae; Arabidopsis	ENOG410YEZS^Transferase Family	molecular_function^transferase activity, transferring acyl groups other than amino-acyl groups
TRINITY_DN493099_c2_g12	346.213	0.707107	173.46	-8.27546	1.4603	-5.66696	1.45352e-08	6.78036e-05	0	234.643	1.06	0	159.927	0	#N/A	#N/A	#N/A
TRINITY_DN493099_c2_g13	317.17	0	158.585	-9.76911	1.9545	-4.99827	5.78463e-07	0.00159365	0	1131.98	0	0	661.013	0	#N/A	#N/A	#N/A
TRINITY_DN493099_c2_g16	505.988	3.53553	254.762	-6.87087	1.17467	-5.8492	4.93936e-09	2.96241e-05	0	485.209	7.099	0	379.362	0	#N/A	#N/A	#N/A
TRINITY_DN494265_c2_g7	220.412	0.707107	110.559	-7.68644	1.46127	-5.2601	1.43977e-07	0.000483568	7.707	56.92	0.298	2.4	72.589	0	#N/A	#N/A	#N/A
TRINITY_DN495606_c2_g2	331.755	7.52133	169.638	-5.2796	1.06434	-4.96045	7.03304e-07	0.00184543	1.505	59.697	1.711	0	144.908	0.287	MAL12_MALDO^MAL12_MALDO^Q:248-12,H:1-80^48.75%ID^E:9e-22^RecName: Full=Major allergen Mal d 1;^Eukaryota; Viridiplantae; Streptophyta; Embryophyta; Tracheophyta; Spermatophyta; Magnoliophyta; eudicotyledons; Gunneridae; Pentapetalae; rosids; fabids; Rosales; Rosaceae; Maloideae; Maleae; Malus	.	biological_process^defense response
TRINITY_DN495991_c3_g1	134.436	1.41421	67.9249	-6.17387	1.39558	-4.42388	9.69424e-06	0.0149814	0	114.278	1.159	0	68.794	0	PGLR_PRUPE^PGLR_PRUPE^Q:519-361,H:335-387^49.06%ID^E:8e-10^RecName: Full=Polygalacturonase;^Eukaryota; Viridiplantae; Streptophyta; Embryophyta; Tracheophyta; Spermatophyta; Magnoliophyta; eudicotyledons; Gunneridae; Pentapetalae; rosids; fabids; Rosales; Rosaceae; Maloideae; Amygdaleae; Prunus	.	cellular_component^cell wall
TRINITY_DN495991_c3_g3	856.06	2.82843	429.444	-7.88515	1.19812	-6.58129	4.66387e-11	6.9107e-07	0	132.772	0.905	0	67.423	0	PGLR_PRUPE^PGLR_PRUPE^Q:1040-3,H:13-361^59.54%ID^E:2e-135^RecName: Full=Polygalacturonase;^Eukaryota; Viridiplantae; Streptophyta; Embryophyta; Tracheophyta; Spermatophyta; Magnoliophyta; eudicotyledons; Gunneridae; Pentapetalae; rosids; fabids; Rosales; Rosaceae; Maloideae; Amygdaleae; Prunus	.	cellular_component^cell wall
TRINITY_DN496380_c4_g3	187.602	2.12132	94.8617	-6.1321	1.31013	-4.68054	2.86114e-06	0.00585948	0	120.037	2.186	0	70.837	0	FLP4_ORYSJ^FLP4_ORYSJ^Q:1-207,H:38-106^71.01%ID^E:1e-30^RecName: Full=Flowering-promoting factor 1-like protein 4;^Eukaryota; Viridiplantae; Streptophyta; Embryophyta; Tracheophyta; Spermatophyta; Magnoliophyta; Liliopsida; Poales; Poaceae; BOP clade; Oryzoideae; Oryzeae; Oryzinae; Oryza	ENOG4112CDX^positive regulation of flower development	.
TRINITY_DN496406_c1_g3	250.013	3.47211	126.743	-5.81997	1.19551	-4.86819	1.12624e-06	0.00278136	3.097	18.057	0	0.546	13.835	0.382	CDF3_ARATH^CDF3_ARATH^Q:326-913,H:2-173^46.97%ID^E:8e-44^RecName: Full=Cyclic dof factor 3;^Eukaryota; Viridiplantae; Streptophyta; Embryophyta; Tracheophyta; Spermatophyta; Magnoliophyta; eudicotyledons; Gunneridae; Pentapetalae; rosids; malvids; Brassicales; Brassicaceae; Camelineae; Arabidopsis	ENOG410YN7N^zinc finger protein	cellular_component^nucleus
TRINITY_DN498420_c1_g2	230.041	6.55738	118.299	-4.95649	1.04615	-4.73785	2.15994e-06	0.00469038	1.244	80.216	1.778	1.001	55.762	0.393	NC100_ARATH^NC100_ARATH^Q:1-264,H:140-222^42.7%ID^E:1e-15^RecName: Full=NAC domain-containing protein 100;^Eukaryota; Viridiplantae; Streptophyta; Embryophyta; Tracheophyta; Spermatophyta; Magnoliophyta; eudicotyledons; Gunneridae; Pentapetalae; rosids; malvids; Brassicales; Brassicaceae; Camelineae; Arabidopsis	ENOG410Y9QZ^NAC domain-containing protein	cellular_component^nucleus
TRINITY_DN498838_c0_g1	5413.27	213.359	2813.31	-4.50865	1.01175	-4.4563	8.33871e-06	0.0134742	0.507	322.232	26.565	0.751	434.944	1.496	BMT_GLELI^BMT_GLELI^Q:212-3,H:138-206^50%ID^E:1e-15^RecName: Full=Bergaptol O-methyltransferase {ECO:0000312|EMBL:BAF81987.1};^Eukaryota; Viridiplantae; Streptophyta; Embryophyta; Tracheophyta; Spermatophyta; Magnoliophyta; eudicotyledons; Gunneridae; Pentapetalae; asterids; campanulids; Apiales; Apiaceae; Apioideae; apioid superclade; Selineae; Glehnia	.	molecular_function^5-hydroxyfuranocoumarin 5-O-methyltransferase activity
TRINITY_DN499610_c2_g2	1297.8	0	648.898	-11.5797	1.83138	-6.32291	2.56684e-10	2.93901e-06	0	194.207	0	0	234.15	0	TYDC5_PAPSO^TYDC5_PAPSO^Q:3-383,H:371-509^58.99%ID^E:6e-55^RecName: Full=Tyrosine/DOPA decarboxylase 5;^Eukaryota; Viridiplantae; Streptophyta; Embryophyta; Tracheophyta; Spermatophyta; Magnoliophyta; eudicotyledons; Ranunculales; Papaveraceae; Papaveroideae; Papaver	.	molecular_function^aromatic-L-amino-acid decarboxylase activity
TRINITY_DN499610_c2_g4	157.496	0	78.7479	-8.89433	2.02109	-4.40077	1.07868e-05	0.0161434	0	62.132	0	0	102.142	0	TYDC5_PAPSO^TYDC5_PAPSO^Q:1-114,H:478-515^63.16%ID^E:1e-09^RecName: Full=Tyrosine/DOPA decarboxylase 5;^Eukaryota; Viridiplantae; Streptophyta; Embryophyta; Tracheophyta; Spermatophyta; Magnoliophyta; eudicotyledons; Ranunculales; Papaveraceae; Papaveroideae; Papaver	.	molecular_function^aromatic-L-amino-acid decarboxylase activity
TRINITY_DN499610_c2_g5	397.52	0.707107	199.113	-8.48205	1.43955	-5.89214	3.8122e-09	2.34216e-05	0	121.035	0.431	0	99.414	0	TYDC3_PAPSO^TYDC3_PAPSO^Q:8-400,H:20-150^70.23%ID^E:7e-65^RecName: Full=Tyrosine/DOPA decarboxylase 3;^Eukaryota; Viridiplantae; Streptophyta; Embryophyta; Tracheophyta; Spermatophyta; Magnoliophyta; eudicotyledons; Ranunculales; Papaveraceae; Papaveroideae; Papaver	.	molecular_function^aromatic-L-amino-acid decarboxylase activity
TRINITY_DN499860_c4_g3	562.907	32.1448	297.526	-4.01937	0.915431	-4.39069	1.12993e-05	0.0166449	14.305	41.025	6.327	7.792	152.434	1.252	WTR18_ARATH^WTR18_ARATH^Q:1732-566,H:4-365^56.64%ID^E:3e-137^RecName: Full=WAT1-related protein At3g28050;^Eukaryota; Viridiplantae; Streptophyta; Embryophyta; Tracheophyta; Spermatophyta; Magnoliophyta; eudicotyledons; Gunneridae; Pentapetalae; rosids; malvids; Brassicales; Brassicaceae; Camelineae; Arabidopsis	ENOG4111ADX^Nodulin MtN21 family protein	cellular_component^integral component of membrane
TRINITY_DN499894_c2_g1	1185.05	3.47211	594.263	-8.00732	1.10972	-7.21564	5.36805e-13	1.93172e-08	0.143	134.469	0	0.955	137.346	0.329	PPO_VITVI^PPO_VITVI^Q:25-417,H:1-149^37.75%ID^E:2e-12^RecName: Full=Polyphenol oxidase, chloroplastic;^Eukaryota; Viridiplantae; Streptophyta; Embryophyta; Tracheophyta; Spermatophyta; Magnoliophyta; eudicotyledons; Gunneridae; Pentapetalae; rosids; Vitales; Vitaceae; Vitis	.	cellular_component^chloroplast thylakoid lumen
TRINITY_DN500663_c3_g6	649.452	20.6377	335.045	-4.83727	0.911789	-5.30525	1.1252e-07	0.000403512	11.509	202.948	11.902	14.048	427.957	3.704	VPEG_ARATH^VPEG_ARATH^Q:239-3,H:157-235^91.14%ID^E:3e-45^RecName: Full=Vacuolar-processing enzyme gamma-isozyme;^Eukaryota; Viridiplantae; Streptophyta; Embryophyta; Tracheophyta; Spermatophyta; Magnoliophyta; eudicotyledons; Gunneridae; Pentapetalae; rosids; malvids; Brassicales; Brassicaceae; Camelineae; Arabidopsis	COG5206^phosphatidylinositol glycan anchor biosynthesis, class K	cellular_component^lytic vacuole
TRINITY_DN501025_c5_g10	215.912	9.00054	112.456	-4.42755	1.0313	-4.29316	1.76147e-05	0.023595	114.668	364.16	33.466	62.72	804.944	8.702	EOMT1_OCIBA^EOMT1_OCIBA^Q:16-192,H:299-357^50.85%ID^E:3e-15^RecName: Full=Eugenol O-methyltransferase;^Eukaryota; Viridiplantae; Streptophyta; Embryophyta; Tracheophyta; Spermatophyta; Magnoliophyta; eudicotyledons; Gunneridae; Pentapetalae; asterids; lamiids; Lamiales; Lamiaceae; Nepetoideae; Ocimeae; Ocimum	.	molecular_function^(iso)eugenol O-methyltransferase activity
TRINITY_DN501025_c5_g12	235.312	0.707107	118.01	-7.78876	1.44855	-5.37695	7.57574e-08	0.000293587	53.29	150.008	2.804	13.183	346.568	0	ROMT_VITVI^ROMT_VITVI^Q:1-276,H:266-357^56.52%ID^E:1e-29^RecName: Full=Trans-resveratrol di-O-methyltransferase;^Eukaryota; Viridiplantae; Streptophyta; Embryophyta; Tracheophyta; Spermatophyta; Magnoliophyta; eudicotyledons; Gunneridae; Pentapetalae; rosids; Vitales; Vitaceae; Vitis	ENOG410XS7T^o-methyltransferase	molecular_function^O-methyltransferase activity
TRINITY_DN501025_c5_g7	1280.59	23.0808	651.833	-5.63693	0.896643	-6.28671	3.2427e-10	3.55143e-06	5.988	231.018	4.074	4.686	253.545	2.547	ROMT_VITVI^ROMT_VITVI^Q:1-771,H:37-287^57.59%ID^E:6e-104^RecName: Full=Trans-resveratrol di-O-methyltransferase;^Eukaryota; Viridiplantae; Streptophyta; Embryophyta; Tracheophyta; Spermatophyta; Magnoliophyta; eudicotyledons; Gunneridae; Pentapetalae; rosids; Vitales; Vitaceae; Vitis	ENOG410XS7T^o-methyltransferase	molecular_function^O-methyltransferase activity
TRINITY_DN501923_c3_g2	684.018	11.7005	347.859	-5.69687	0.954681	-5.9673	2.41209e-09	1.59895e-05	3.398	133.976	1.667	1.285	137.478	2.398	SUS1_DAUCA^SUS1_DAUCA^Q:422-3,H:625-764^86.43%ID^E:2e-82^RecName: Full=Sucrose synthase isoform 1;^Eukaryota; Viridiplantae; Streptophyta; Embryophyta; Tracheophyta; Spermatophyta; Magnoliophyta; eudicotyledons; Gunneridae; Pentapetalae; asterids; campanulids; Apiales; Apiaceae; Apioideae; Scandiceae; Daucinae; Daucus	.	molecular_function^sucrose synthase activity
TRINITY_DN501923_c3_g4	155.159	1.15737	78.1584	-6.48636	1.39567	-4.64749	3.35991e-06	0.00666422	0	27.55	0	0	15.116	0.17	SUS2_SOLTU^SUS2_SOLTU^Q:968-3,H:1-320^82.61%ID^E:0^RecName: Full=Sucrose synthase;^Eukaryota; Viridiplantae; Streptophyta; Embryophyta; Tracheophyta; Spermatophyta; Magnoliophyta; eudicotyledons; Gunneridae; Pentapetalae; asterids; lamiids; Solanales; Solanaceae; Solanoideae; Solaneae; Solanum	COG0438^Glycosyl transferase (Group 1	molecular_function^sucrose synthase activity
TRINITY_DN502444_c2_g10	114.526	0	57.2631	-8.46521	2.06581	-4.09776	4.17168e-05	0.0467395	4.594	73.869	0	6.87	264.749	0	ASPG2_ARATH^ASPG2_ARATH^Q:288-1,H:272-373^39.22%ID^E:3e-13^RecName: Full=Protein ASPARTIC PROTEASE IN GUARD CELL 2;^Eukaryota; Viridiplantae; Streptophyta; Embryophyta; Tracheophyta; Spermatophyta; Magnoliophyta; eudicotyledons; Gunneridae; Pentapetalae; rosids; malvids; Brassicales; Brassicaceae; Camelineae; Arabidopsis	ENOG410XNV7^aspartic	molecular_function^aspartic-type endopeptidase activity
TRINITY_DN502444_c2_g14	641.857	32.8503	337.354	-4.15359	0.999813	-4.15437	3.26187e-05	0.0378644	21.877	134.523	40.002	11.477	593.396	3.789	ASPG2_ARATH^ASPG2_ARATH^Q:242-24,H:349-421^43.84%ID^E:3e-14^RecName: Full=Protein ASPARTIC PROTEASE IN GUARD CELL 2;^Eukaryota; Viridiplantae; Streptophyta; Embryophyta; Tracheophyta; Spermatophyta; Magnoliophyta; eudicotyledons; Gunneridae; Pentapetalae; rosids; malvids; Brassicales; Brassicaceae; Camelineae; Arabidopsis	ENOG410XNV7^aspartic	molecular_function^aspartic-type endopeptidase activity
TRINITY_DN503383_c0_g1	854.629	29.9585	442.294	-4.70746	0.907745	-5.18589	2.14991e-07	0.000685516	21.378	125.002	2.33	0.751	609.121	7.302	BGAL_SOLLC^BGAL_SOLLC^Q:314-2224,H:16-650^83.2%ID^E:0^RecName: Full=Beta-galactosidase;^Eukaryota; Viridiplantae; Streptophyta; Embryophyta; Tracheophyta; Spermatophyta; Magnoliophyta; eudicotyledons; Gunneridae; Pentapetalae; asterids; lamiids; Solanales; Solanaceae; Solanoideae; Solaneae; Solanum; Lycopersicon	COG1874^beta-galactosidase	cellular_component^cell wall
TRINITY_DN503422_c2_g10	125.524	1.41421	63.4692	-6.09991	1.38638	-4.39989	1.08307e-05	0.0161434	5.632	39.137	1.491	7.098	113.194	0	C76C1_ARATH^C76C1_ARATH^Q:1-225,H:290-362^57.33%ID^E:4e-21^RecName: Full=Cytochrome P450 76C1;^Eukaryota; Viridiplantae; Streptophyta; Embryophyta; Tracheophyta; Spermatophyta; Magnoliophyta; eudicotyledons; Gunneridae; Pentapetalae; rosids; malvids; Brassicales; Brassicaceae; Camelineae; Arabidopsis	COG2124^Cytochrome p450	cellular_component^integral component of membrane
TRINITY_DN504064_c3_g3	250.574	2.12132	126.347	-6.58125	1.24157	-5.30074	1.15336e-07	0.000403512	4.847	17.865	0.475	1.581	42.08	0	COL5_ARATH^COL5_ARATH^Q:1348-293,H:23-353^46.96%ID^E:1e-85^RecName: Full=Zinc finger protein CONSTANS-LIKE 5;^Eukaryota; Viridiplantae; Streptophyta; Embryophyta; Tracheophyta; Spermatophyta; Magnoliophyta; eudicotyledons; Gunneridae; Pentapetalae; rosids; malvids; Brassicales; Brassicaceae; Camelineae; Arabidopsis	COG5641^Transcription factor	cellular_component^nucleus
TRINITY_DN504089_c3_g1	604.905	32.7869	318.846	-4.09546	0.906757	-4.5166	6.28397e-06	0.0109925	16.261	706.87	70.377	6.518	1028.42	14.391	ACCO_ACTDE^ACCO_ACTDE^Q:1-279,H:171-263^93.55%ID^E:2e-59^RecName: Full=1-aminocyclopropane-1-carboxylate oxidase;^Eukaryota; Viridiplantae; Streptophyta; Embryophyta; Tracheophyta; Spermatophyta; Magnoliophyta; eudicotyledons; Gunneridae; Pentapetalae; asterids; Ericales; Actinidiaceae; Actinidia	.	molecular_function^1-aminocyclopropane-1-carboxylate oxidase activity
TRINITY_DN504089_c3_g10	471.744	6.42896	239.087	-5.9934	0.999971	-5.99358	2.05274e-09	1.43634e-05	7.746	1350.96	26.974	0	1276.43	6.803	ACCO_ACTDE^ACCO_ACTDE^Q:8-226,H:1-73^90.41%ID^E:1e-41^RecName: Full=1-aminocyclopropane-1-carboxylate oxidase;^Eukaryota; Viridiplantae; Streptophyta; Embryophyta; Tracheophyta; Spermatophyta; Magnoliophyta; eudicotyledons; Gunneridae; Pentapetalae; asterids; Ericales; Actinidiaceae; Actinidia	.	molecular_function^1-aminocyclopropane-1-carboxylate oxidase activity
TRINITY_DN504089_c3_g11	570.664	1.73605	286.2	-7.86892	1.18828	-6.6221	3.54132e-11	5.57532e-07	8.443	538.203	0	0	689.438	1.677	ACCO1_PETHY^ACCO1_PETHY^Q:1-309,H:83-185^85.44%ID^E:7e-40^RecName: Full=1-aminocyclopropane-1-carboxylate oxidase 1;^Eukaryota; Viridiplantae; Streptophyta; Embryophyta; Tracheophyta; Spermatophyta; Magnoliophyta; eudicotyledons; Gunneridae; Pentapetalae; asterids; lamiids; Solanales; Solanaceae; Petunioideae; Petunia	.	molecular_function^1-aminocyclopropane-1-carboxylate oxidase activity
TRINITY_DN504089_c3_g12	703.446	38.764	371.105	-4.05497	0.981668	-4.13069	3.61675e-05	0.0416005	21.069	222.427	44.386	0.284	559.75	4.118	ACCO_ACTDE^ACCO_ACTDE^Q:1-96,H:287-318^78.12%ID^E:1e-08^RecName: Full=1-aminocyclopropane-1-carboxylate oxidase;^Eukaryota; Viridiplantae; Streptophyta; Embryophyta; Tracheophyta; Spermatophyta; Magnoliophyta; eudicotyledons; Gunneridae; Pentapetalae; asterids; Ericales; Actinidiaceae; Actinidia	.	molecular_function^1-aminocyclopropane-1-carboxylate oxidase activity
TRINITY_DN504089_c3_g13	140.3	0	70.1499	-8.74254	2.03512	-4.29583	1.74041e-05	0.0235702	7.509	184.535	0	0	251.675	0	ACCO_ACTDE^ACCO_ACTDE^Q:8-271,H:1-88^88.64%ID^E:7e-52^RecName: Full=1-aminocyclopropane-1-carboxylate oxidase;^Eukaryota; Viridiplantae; Streptophyta; Embryophyta; Tracheophyta; Spermatophyta; Magnoliophyta; eudicotyledons; Gunneridae; Pentapetalae; asterids; Ericales; Actinidiaceae; Actinidia	.	molecular_function^1-aminocyclopropane-1-carboxylate oxidase activity
TRINITY_DN504089_c3_g4	1070.02	21.4732	545.748	-5.4853	0.903892	-6.06854	1.29079e-09	1.02484e-05	2.646	383.338	7.541	0.444	367.029	3.969	ACCO_ACTDE^ACCO_ACTDE^Q:8-541,H:1-178^85.96%ID^E:3e-91^RecName: Full=1-aminocyclopropane-1-carboxylate oxidase;^Eukaryota; Viridiplantae; Streptophyta; Embryophyta; Tracheophyta; Spermatophyta; Magnoliophyta; eudicotyledons; Gunneridae; Pentapetalae; asterids; Ericales; Actinidiaceae; Actinidia	.	molecular_function^1-aminocyclopropane-1-carboxylate oxidase activity
TRINITY_DN504089_c3_g6	1218.71	32.0798	625.397	-5.11509	0.887997	-5.76026	8.39856e-09	4.31751e-05	2.202	552.935	12.322	1.524	688.704	3.003	ACCO_ACTDE^ACCO_ACTDE^Q:1-492,H:156-318^86.59%ID^E:4e-101^RecName: Full=1-aminocyclopropane-1-carboxylate oxidase;^Eukaryota; Viridiplantae; Streptophyta; Embryophyta; Tracheophyta; Spermatophyta; Magnoliophyta; eudicotyledons; Gunneridae; Pentapetalae; asterids; Ericales; Actinidiaceae; Actinidia	.	molecular_function^1-aminocyclopropane-1-carboxylate oxidase activity
TRINITY_DN504089_c3_g9	2661.35	39.4727	1350.41	-5.92691	0.873381	-6.78617	1.15147e-11	2.41711e-07	43.841	1924.99	54.334	11.83	3406.51	11.939	ACCO_ACTDE^ACCO_ACTDE^Q:1-297,H:222-318^81.82%ID^E:5e-48^RecName: Full=1-aminocyclopropane-1-carboxylate oxidase;^Eukaryota; Viridiplantae; Streptophyta; Embryophyta; Tracheophyta; Spermatophyta; Magnoliophyta; eudicotyledons; Gunneridae; Pentapetalae; asterids; Ericales; Actinidiaceae; Actinidia	.	molecular_function^1-aminocyclopropane-1-carboxylate oxidase activity
TRINITY_DN504547_c10_g13	128.499	0	64.2493	-8.60112	2.05344	-4.18864	2.8063e-05	0.0345119	0.657	18.508	0	0	13.953	0	POLX_TOBAC^POLX_TOBAC^Q:1-531,H:1043-1219^77.4%ID^E:2e-95^RecName: Full=Retrovirus-related Pol polyprotein from transposon TNT 1-94;^Eukaryota; Viridiplantae; Streptophyta; Embryophyta; Tracheophyta; Spermatophyta; Magnoliophyta; eudicotyledons; Gunneridae; Pentapetalae; asterids; lamiids; Solanales; Solanaceae; Nicotianoideae; Nicotianeae; Nicotiana	.	molecular_function^aspartic-type endopeptidase activity
S. australis Half > S. australis Mature
id	baseMeanA	baseMeanB	baseMean	log2FoldChange	lfcSE	stat	pvalue	padj	Saustralis_P1_half	Saustralis_P1_mature	Saustralis_P1_mid	Saustralis_P2_half	Saustralis_P2_mature	Saustralis_P2_mid	Blastx	eggnog	GO abb
TRINITY_DN405873_c0_g1	132.442	0	66.2209	-8.63396	2.36086	-3.65712	0.000255065	0.0363161	48.704	0	0	30.973	0	1.932	#N/A	#N/A	#N/A
TRINITY_DN408122_c0_g1	254.086	0.189445	127.138	-8.21654	2.09823	-3.91594	9.01e-05	0.0199836	564.341	0	27.393	173.146	0.949	86.876	STP10_ARATH^STP10_ARATH^Q:209-3,H:310-378^68.12%ID^E:2e-24^RecName: Full=Sugar transport protein 10;^Eukaryota; Viridiplantae; Streptophyta; Embryophyta; Tracheophyta; Spermatophyta; Magnoliophyta; eudicotyledons; Gunneridae; Pentapetalae; rosids; malvids; Brassicales; Brassicaceae; Camelineae; Arabidopsis	ENOG410XNQK^Transporter	cellular_component^integral component of membrane
TRINITY_DN420631_c0_g2	411.332	0.37889	205.856	-8.26632	2.01881	-4.09466	4.23e-05	0.0141454	876.86	0	0	333.631	1.551	94.687	#N/A	#N/A	#N/A
TRINITY_DN434195_c0_g1	129.826	0	64.913	-8.54351	2.38133	-3.5877	0.000333605	0.0421797	50.859	0	0	111.495	0	4.468	INV1_DAUCA^INV1_DAUCA^Q:2-229,H:514-589^69.74%ID^E:1e-31^RecName: Full=Beta-fructofuranosidase, insoluble isoenzyme 1;^Eukaryota; Viridiplantae; Streptophyta; Embryophyta; Tracheophyta; Spermatophyta; Magnoliophyta; eudicotyledons; Gunneridae; Pentapetalae; asterids; campanulids; Apiales; Apiaceae; Apioideae; Scandiceae; Daucinae; Daucus	.	cellular_component^cell wall
TRINITY_DN434195_c0_g3	125.979	0	62.9893	-8.52574	2.37899	-3.58377	0.000338669	0.0424498	213.771	0	0	28.573	0	12.13	INV1_DAUCA^INV1_DAUCA^Q:2-229,H:514-589^69.74%ID^E:1e-31^RecName: Full=Beta-fructofuranosidase, insoluble isoenzyme 1;^Eukaryota; Viridiplantae; Streptophyta; Embryophyta; Tracheophyta; Spermatophyta; Magnoliophyta; eudicotyledons; Gunneridae; Pentapetalae; asterids; campanulids; Apiales; Apiaceae; Apioideae; Scandiceae; Daucinae; Daucus	.	cellular_component^cell wall
TRINITY_DN438306_c0_g1	880.502	0.189445	440.346	-9.63622	2.10452	-4.57883	4.68e-06	0.00485812	441.222	0	0	1465.13	0.831	72.963	STP9_ARATH^STP9_ARATH^Q:3-236,H:409-486^83.33%ID^E:6e-37^RecName: Full=Sugar transport protein 9;^Eukaryota; Viridiplantae; Streptophyta; Embryophyta; Tracheophyta; Spermatophyta; Magnoliophyta; eudicotyledons; Gunneridae; Pentapetalae; rosids; malvids; Brassicales; Brassicaceae; Camelineae; Arabidopsis	ENOG410XNQK^Transporter	cellular_component^integral component of plasma membrane
TRINITY_DN438306_c0_g2	1419.66	1.51556	710.589	-8.46926	1.93625	-4.37406	1.22e-05	0.00663055	2539.64	0	73.181	2048.86	7.714	335.694	STP9_ARATH^STP9_ARATH^Q:2-226,H:412-486^82.67%ID^E:6e-35^RecName: Full=Sugar transport protein 9;^Eukaryota; Viridiplantae; Streptophyta; Embryophyta; Tracheophyta; Spermatophyta; Magnoliophyta; eudicotyledons; Gunneridae; Pentapetalae; rosids; malvids; Brassicales; Brassicaceae; Camelineae; Arabidopsis	ENOG410XNQK^Transporter	cellular_component^integral component of plasma membrane
TRINITY_DN443512_c0_g2	188.726	0.189445	94.4578	-7.79543	2.14225	-3.63889	0.000273816	0.0374237	204.496	0	0	404.985	1.136	92.438	STP4_ARATH^STP4_ARATH^Q:211-5,H:248-316^72.46%ID^E:3e-30^RecName: Full=Sugar transport protein 4;^Eukaryota; Viridiplantae; Streptophyta; Embryophyta; Tracheophyta; Spermatophyta; Magnoliophyta; eudicotyledons; Gunneridae; Pentapetalae; rosids; malvids; Brassicales; Brassicaceae; Camelineae; Arabidopsis	ENOG410XNQK^Transporter	cellular_component^integral component of plasma membrane
TRINITY_DN445122_c0_g1	126.573	0	63.2867	-8.54218	2.37548	-3.59598	0.000323172	0.0415479	89.1	0	0	15.015	0	3.47	#N/A	#N/A	#N/A
TRINITY_DN454169_c0_g1	520.274	0	260.137	-10.045	2.29298	-4.38075	1.18e-05	0.00656694	89.361	0	0	7.985	0	0	RD22_ARATH^RD22_ARATH^Q:252-983,H:138-389^47.43%ID^E:4e-70^RecName: Full=BURP domain protein RD22 {ECO:0000303|PubMed:9790599};^Eukaryota; Viridiplantae; Streptophyta; Embryophyta; Tracheophyta; Spermatophyta; Magnoliophyta; eudicotyledons; Gunneridae; Pentapetalae; rosids; malvids; Brassicales; Brassicaceae; Camelineae; Arabidopsis	ENOG410YDUK^BURP domain	cellular_component^endosome
TRINITY_DN454468_c0_g3	199.416	0	99.7081	-9.09294	2.33684	-3.89112	9.98e-05	0.0212739	305.089	0	188.628	134.199	0	89.296	#N/A	#N/A	#N/A
TRINITY_DN455369_c0_g2	464.007	0.568335	232.288	-8.04784	1.99023	-4.04367	5.26e-05	0.0156091	548.421	0	0	176.387	1.274	62.509	PMTR_ARATH^PMTR_ARATH^Q:296-147,H:844-893^78%ID^E:6e-19^RecName: Full=Probable methyltransferase PMT27;^Eukaryota; Viridiplantae; Streptophyta; Embryophyta; Tracheophyta; Spermatophyta; Magnoliophyta; eudicotyledons; Gunneridae; Pentapetalae; rosids; malvids; Brassicales; Brassicaceae; Camelineae; Arabidopsis	ENOG410Y2C5^Methyltransferase	cellular_component^endoplasmic reticulum membrane
TRINITY_DN455369_c0_g4	263.419	0	131.71	-8.70945	2.45001	-3.55486	0.000378183	0.0453132	0.349	0	0	157.107	0	0	PMTR_ARATH^PMTR_ARATH^Q:368-219,H:844-893^78%ID^E:1e-18^RecName: Full=Probable methyltransferase PMT27;^Eukaryota; Viridiplantae; Streptophyta; Embryophyta; Tracheophyta; Spermatophyta; Magnoliophyta; eudicotyledons; Gunneridae; Pentapetalae; rosids; malvids; Brassicales; Brassicaceae; Camelineae; Arabidopsis	ENOG410Y2C5^Methyltransferase	cellular_component^endoplasmic reticulum membrane
TRINITY_DN455487_c0_g1	842.841	0	421.42	-10.3885	2.29728	-4.52209	6.12e-06	0.00529486	48.269	0	0	498.769	0	7.769	LIP2_ARATH^LIP2_ARATH^Q:323-57,H:329-417^50.56%ID^E:7e-25^RecName: Full=Triacylglycerol lipase 2;^Eukaryota; Viridiplantae; Streptophyta; Embryophyta; Tracheophyta; Spermatophyta; Magnoliophyta; eudicotyledons; Gunneridae; Pentapetalae; rosids; malvids; Brassicales; Brassicaceae; Camelineae; Arabidopsis	COG0596^Alpha beta hydrolase	cellular_component^extracellular region
TRINITY_DN458744_c0_g2	109.989	0	54.9945	-8.41329	2.37446	-3.54324	0.000395246	0.0465876	21.259	0	0	7.928	0	0	COR2_PAPSO^COR2_PAPSO^Q:3-416,H:185-321^56.52%ID^E:4e-49^RecName: Full=Non-functional NADPH-dependent codeinone reductase 2;^Eukaryota; Viridiplantae; Streptophyta; Embryophyta; Tracheophyta; Spermatophyta; Magnoliophyta; eudicotyledons; Ranunculales; Papaveraceae; Papaveroideae; Papaver	.	cellular_component^cytosol
TRINITY_DN463571_c0_g5	133.049	0	66.5244	-8.615	2.36788	-3.63827	0.000274478	0.0374237	101.67	0	17.677	21.737	0	10.146	GUN_PHAVU^GUN_PHAVU^Q:376-224,H:446-496^72.55%ID^E:1e-18^RecName: Full=Endoglucanase;^Eukaryota; Viridiplantae; Streptophyta; Embryophyta; Tracheophyta; Spermatophyta; Magnoliophyta; eudicotyledons; Gunneridae; Pentapetalae; rosids; fabids; Fabales; Fabaceae; Papilionoideae; Phaseoleae; Phaseolus	.	molecular_function^cellulase activity
TRINITY_DN465696_c0_g2	121.447	0	60.7234	-8.53069	2.36714	-3.6038	0.0003136	0.040804	43.255	0	0	31.121	0	28.941	#N/A	#N/A	#N/A
TRINITY_DN466052_c0_g1	727.565	0	363.782	-9.10787	2.48781	-3.661	0.000251228	0.0362375	0	0	0	165.001	0	0	#N/A	#N/A	#N/A
TRINITY_DN466618_c0_g1	205.889	0	102.945	-8.9733	2.36682	-3.79129	0.000149867	0.0271784	110.296	0	0	5.539	0	0	#N/A	#N/A	#N/A
TRINITY_DN466824_c0_g1	473.898	0	236.949	-8.78409	2.49897	-3.51509	0.000439608	0.0485797	0	0	0	113.224	0	0	#N/A	#N/A	#N/A
TRINITY_DN468647_c0_g2	316.001	0.189445	158.095	-8.46142	2.10297	-4.02356	5.73e-05	0.0163805	111.389	0	0	159.644	0.312	11.441	INV1_DAUCA^INV1_DAUCA^Q:1-111,H:553-589^62.16%ID^E:2e-09^RecName: Full=Beta-fructofuranosidase, insoluble isoenzyme 1;^Eukaryota; Viridiplantae; Streptophyta; Embryophyta; Tracheophyta; Spermatophyta; Magnoliophyta; eudicotyledons; Gunneridae; Pentapetalae; asterids; campanulids; Apiales; Apiaceae; Apioideae; Scandiceae; Daucinae; Daucus	.	cellular_component^cell wall
TRINITY_DN468647_c0_g3	221.446	0.189445	110.818	-8.03098	2.11274	-3.80121	0.000143992	0.0267641	392.367	0	0	356.517	1.032	14.953	#N/A	#N/A	#N/A
TRINITY_DN469737_c0_g1	159.439	0	79.7197	-8.83358	2.35391	-3.75273	0.000174921	0.030432	36.253	0	0	10.192	0	2.462	#N/A	#N/A	#N/A
TRINITY_DN470017_c1_g1	177.292	0	88.6462	-8.92402	2.35394	-3.7911	0.000149983	0.0271784	117.646	0	0	19.007	0	11.547	U91A1_ARATH^U91A1_ARATH^Q:2-172,H:414-470^59.65%ID^E:2e-16^RecName: Full=UDP-glycosyltransferase 91A1;^Eukaryota; Viridiplantae; Streptophyta; Embryophyta; Tracheophyta; Spermatophyta; Magnoliophyta; eudicotyledons; Gunneridae; Pentapetalae; rosids; malvids; Brassicales; Brassicaceae; Camelineae; Arabidopsis	COG1819^Transferase	molecular_function^transferase activity, transferring hexosyl groups
TRINITY_DN470308_c2_g1	579.88	0.37889	290.129	-8.68407	2.01786	-4.3036	1.68e-05	0.00768956	73.235	0	4.516	77.587	0.173	12.141	#N/A	#N/A	#N/A
TRINITY_DN470828_c0_g7	144.347	0	72.1736	-8.65757	2.37764	-3.64124	0.000271329	0.0372972	280.012	0	589.886	27.072	0	140.97	PGLR_BRANA^PGLR_BRANA^Q:1-279,H:230-322^60.22%ID^E:8e-33^RecName: Full=Polygalacturonase;^Eukaryota; Viridiplantae; Streptophyta; Embryophyta; Tracheophyta; Spermatophyta; Magnoliophyta; eudicotyledons; Gunneridae; Pentapetalae; rosids; malvids; Brassicales; Brassicaceae; Brassiceae; Brassica	.	cellular_component^cell wall
TRINITY_DN471518_c0_g1	197.579	0	98.7897	-9.07782	2.33854	-3.88183	0.000103673	0.0219959	66.93	0	0	68.214	0	5.391	STP13_ARATH^STP13_ARATH^Q:395-240,H:461-519^50.85%ID^E:1e-13^RecName: Full=Sugar transport protein 13;^Eukaryota; Viridiplantae; Streptophyta; Embryophyta; Tracheophyta; Spermatophyta; Magnoliophyta; eudicotyledons; Gunneridae; Pentapetalae; rosids; malvids; Brassicales; Brassicaceae; Camelineae; Arabidopsis	ENOG410XNQK^Transporter	cellular_component^integral component of plasma membrane
TRINITY_DN471518_c0_g2	199.72	0	99.8601	-9.09482	2.33669	-3.89218	9.93e-05	0.0212739	46.653	0	0	43.542	0	1.327	STP13_ARATH^STP13_ARATH^Q:505-377,H:461-503^58.14%ID^E:3e-13^RecName: Full=Sugar transport protein 13;^Eukaryota; Viridiplantae; Streptophyta; Embryophyta; Tracheophyta; Spermatophyta; Magnoliophyta; eudicotyledons; Gunneridae; Pentapetalae; rosids; malvids; Brassicales; Brassicaceae; Camelineae; Arabidopsis	ENOG410XNQK^Transporter	cellular_component^integral component of plasma membrane
TRINITY_DN471692_c0_g1	102.325	0	51.1623	-8.32597	2.37996	-3.49837	0.000468109	0.0497882	13.473	0	0	11.648	0	0.117	#N/A	#N/A	#N/A
TRINITY_DN472944_c0_g1	1707.44	7.05237	857.248	-7.16663	1.76239	-4.06641	4.77e-05	0.0148465	592.333	1.956	1179.44	400.446	2.811	258.952	PGLR_BRANA^PGLR_BRANA^Q:474-205,H:306-397^53.26%ID^E:2e-27^RecName: Full=Polygalacturonase;^Eukaryota; Viridiplantae; Streptophyta; Embryophyta; Tracheophyta; Spermatophyta; Magnoliophyta; eudicotyledons; Gunneridae; Pentapetalae; rosids; malvids; Brassicales; Brassicaceae; Brassiceae; Brassica	.	cellular_component^cell wall
TRINITY_DN473203_c0_g1	967.14	0	483.57	-10.7843	2.24477	-4.80419	1.55e-06	0.00321817	151.372	0	0.188	24.945	0	0.149	RD22_ARATH^RD22_ARATH^Q:893-180,H:144-389^47.77%ID^E:3e-67^RecName: Full=BURP domain protein RD22 {ECO:0000303|PubMed:9790599};^Eukaryota; Viridiplantae; Streptophyta; Embryophyta; Tracheophyta; Spermatophyta; Magnoliophyta; eudicotyledons; Gunneridae; Pentapetalae; rosids; malvids; Brassicales; Brassicaceae; Camelineae; Arabidopsis	ENOG410YDUK^BURP domain	cellular_component^endosome
TRINITY_DN473375_c1_g4	766.554	0	383.277	-10.5962	2.24546	-4.71896	2.37e-06	0.00343686	342.918	0	0	183.36	0	29.408	PPAF2_IPOBA^PPAF2_IPOBA^Q:417-277,H:418-464^87.23%ID^E:1e-20^RecName: Full=Purple acid phosphatase 2;^Eukaryota; Viridiplantae; Streptophyta; Embryophyta; Tracheophyta; Spermatophyta; Magnoliophyta; eudicotyledons; Gunneridae; Pentapetalae; asterids; lamiids; Solanales; Convolvulaceae; Ipomoeeae; Ipomoea	.	cellular_component^extracellular region
TRINITY_DN473838_c0_g3	143.9	0	71.95	-8.67418	2.37151	-3.65766	0.000254529	0.0363161	82.858	0	0	168.073	0	0.838	#N/A	#N/A	#N/A
TRINITY_DN474206_c0_g2	854.025	4.25954	429.142	-6.90893	1.78938	-3.86108	0.000112888	0.0229437	462.798	2.025	0	288.053	2.264	149.067	H3_URECA^H3_URECA^Q:3-191,H:74-136^96.83%ID^E:2e-23^RecName: Full=Histone H3;^Eukaryota; Metazoa; Lophotrochozoa; Annelida; Polychaeta; Echiura; Xenopneusta; Urechidae; Urechis	.	cellular_component^nucleosome
TRINITY_DN474206_c0_g7	536.848	0.947226	268.898	-7.73119	1.96138	-3.94171	8.09e-05	0.0186809	380.423	0	26.168	129.535	1.233	142.413	H33_HORVU^H33_HORVU^Q:1-132,H:37-80^100%ID^E:2e-23^RecName: Full=Histone H3.3;^Eukaryota; Viridiplantae; Streptophyta; Embryophyta; Tracheophyta; Spermatophyta; Magnoliophyta; Liliopsida; Poales; Poaceae; BOP clade; Pooideae; Triticodae; Triticeae; Hordeinae; Hordeum	COG2036^Core component of nucleosome. Nucleosomes wrap and compact DNA into chromatin, limiting DNA accessibility to the cellular machineries which require DNA as a template. Histones thereby play a central role in transcription regulation, DNA repair, DNA replication and chromosomal stability. DNA accessibility is regulated via a complex set of post-translational modifications of histones, also …	cellular_component^nucleosome
TRINITY_DN474451_c0_g2	172.867	0	86.4337	-8.91566	2.35146	-3.79154	0.000149716	0.0271784	45.108	0	1.159	36.968	0	3.683	#N/A	#N/A	#N/A
TRINITY_DN474693_c1_g1	845.313	0	422.656	-9.21705	2.4844	-3.70997	0.000207285	0.0327338	0	0	0	135.518	0	0	TLP1_PYRPY^TLP1_PYRPY^Q:84-812,H:5-244^47.77%ID^E:4e-70^RecName: Full=Thaumatin-like protein 1;^Eukaryota; Viridiplantae; Streptophyta; Embryophyta; Tracheophyta; Spermatophyta; Magnoliophyta; eudicotyledons; Gunneridae; Pentapetalae; rosids; fabids; Rosales; Rosaceae; Maloideae; Maleae; Pyrus	.	cellular_component^extracellular region
TRINITY_DN474922_c0_g1	168.996	0	84.4982	-8.51126	2.43058	-3.50174	0.000462238	0.0497638	0.364	0	0	18.689	0	0.212	WAKLR_ARATH^WAKLR_ARATH^Q:210-926,H:268-513^37.6%ID^E:2e-41^RecName: Full=Wall-associated receptor kinase-like 21;^Eukaryota; Viridiplantae; Streptophyta; Embryophyta; Tracheophyta; Spermatophyta; Magnoliophyta; eudicotyledons; Gunneridae; Pentapetalae; rosids; malvids; Brassicales; Brassicaceae; Camelineae; Arabidopsis	COG0515^Serine Threonine protein kinase	cellular_component^integral component of membrane
TRINITY_DN475053_c0_g3	649.726	1.13667	325.432	-7.68797	2.03165	-3.78411	0.000154259	0.0276105	220.876	0	0	9.214	0.526	0	#N/A	#N/A	#N/A
TRINITY_DN475077_c3_g3	3631.23	8.37849	1819.8	-7.91041	1.76271	-4.48765	7.2e-06	0.00534576	886.824	1.874	280.071	709.724	3.898	194.777	#N/A	#N/A	#N/A
TRINITY_DN475530_c0_g1	1949.82	3.50176	976.663	-8.12765	1.88599	-4.30948	1.64e-05	0.0076696	94.122	0.93	25.174	491.774	0.665	15.187	#N/A	#N/A	#N/A
TRINITY_DN475530_c0_g2	381.167	0	190.584	-9.03411	2.43604	-3.70852	0.000208472	0.0327338	1.386	0	0	736.102	0	0	#N/A	#N/A	#N/A
TRINITY_DN475530_c0_g3	380.672	1.8456	191.259	-6.91102	1.87121	-3.69335	0.000221317	0.0338943	1114.84	3.994	215.712	249.549	2.527	215.705	#N/A	#N/A	#N/A
TRINITY_DN475841_c1_g5	430.957	0.189445	215.573	-8.87165	2.07631	-4.2728	1.93e-05	0.00815139	254.143	0	0	127.772	0.263	170.293	H2A1_SOLLC^H2A1_SOLLC^Q:364-209,H:87-137^86.54%ID^E:8e-21^RecName: Full=Histone H2A.1;^Eukaryota; Viridiplantae; Streptophyta; Embryophyta; Tracheophyta; Spermatophyta; Magnoliophyta; eudicotyledons; Gunneridae; Pentapetalae; asterids; lamiids; Solanales; Solanaceae; Solanoideae; Solaneae; Solanum; Lycopersicon	COG5262^histone h2a	cellular_component^nuclear chromatin
TRINITY_DN475993_c1_g3	796.687	0.37889	398.533	-9.07993	2.01053	-4.51618	6.3e-06	0.00529486	94.858	0	6.547	100.541	0.166	22.849	#N/A	#N/A	#N/A
TRINITY_DN476145_c3_g4	740.952	0	370.476	-9.59533	2.41554	-3.97233	7.12e-05	0.0173919	0.198	0	0	261.561	0	0	CP19A_ARATH^CP19A_ARATH^Q:3-170,H:116-171^87.5%ID^E:3e-26^RecName: Full=Peptidyl-prolyl cis-trans isomerase CYP19-1;^Eukaryota; Viridiplantae; Streptophyta; Embryophyta; Tracheophyta; Spermatophyta; Magnoliophyta; eudicotyledons; Gunneridae; Pentapetalae; rosids; malvids; Brassicales; Brassicaceae; Camelineae; Arabidopsis	COG0652^peptidyl-prolyl cis-trans isomerase activity	cellular_component^chloroplast
TRINITY_DN476506_c0_g1	165.243	0	82.6216	-8.5231	2.42517	-3.51444	0.000440681	0.0485797	0.673	0	0	27.174	0	0	FBK50_ARATH^FBK50_ARATH^Q:136-627,H:236-388^31.18%ID^E:3e-09^RecName: Full=F-box/kelch-repeat protein At3g06240;^Eukaryota; Viridiplantae; Streptophyta; Embryophyta; Tracheophyta; Spermatophyta; Magnoliophyta; eudicotyledons; Gunneridae; Pentapetalae; rosids; malvids; Brassicales; Brassicaceae; Camelineae; Arabidopsis`FBK50_ARATH^FBK50_ARATH^Q:18-98,H:210-237^42.86%ID^E:3e-09^RecName: Full=F-box/…	ENOG410ZSG0^FBOX	.
TRINITY_DN476653_c2_g1	2635.18	4.49784	1319.84	-8.20253	1.80859	-4.53531	5.75e-06	0.00523356	199.784	0.205	3.533	234.694	0.907	41.061	ATCA1_ARATH^ATCA1_ARATH^Q:1-429,H:126-267^43.45%ID^E:2e-35^RecName: Full=Alpha carbonic anhydrase 1, chloroplastic;^Eukaryota; Viridiplantae; Streptophyta; Embryophyta; Tracheophyta; Spermatophyta; Magnoliophyta; eudicotyledons; Gunneridae; Pentapetalae; rosids; malvids; Brassicales; Brassicaceae; Camelineae; Arabidopsis	COG3338^Carbonic anhydrase	cellular_component^chloroplast stroma
TRINITY_DN476727_c1_g1	1982.99	0	991.494	-11.5796	2.20459	-5.2525	1.5e-07	0.00133685	179.427	0	1.954	278.896	0	6.378	SUT35_ARATH^SUT35_ARATH^Q:760-476,H:543-631^46.32%ID^E:5e-22^RecName: Full=Probable sulfate transporter 3.5;^Eukaryota; Viridiplantae; Streptophyta; Embryophyta; Tracheophyta; Spermatophyta; Magnoliophyta; eudicotyledons; Gunneridae; Pentapetalae; rosids; malvids; Brassicales; Brassicaceae; Camelineae; Arabidopsis	COG0659^sulfate transporter	cellular_component^integral component of plasma membrane
TRINITY_DN476747_c7_g1	1273.42	0	636.71	-9.50247	2.47641	-3.8372	0.000124443	0.0243808	0	0	2.341	145.824	0	0.594	#N/A	#N/A	#N/A
TRINITY_DN476847_c3_g2	142.392	0	71.1958	-8.65487	2.37477	-3.6445	0.000267908	0.0372281	31.144	0	1.016	4.015	0	1.539	HPPD_DAUCA^HPPD_DAUCA^Q:922-389,H:258-435^76.97%ID^E:2e-72^RecName: Full=4-hydroxyphenylpyruvate dioxygenase;^Eukaryota; Viridiplantae; Streptophyta; Embryophyta; Tracheophyta; Spermatophyta; Magnoliophyta; eudicotyledons; Gunneridae; Pentapetalae; asterids; campanulids; Apiales; Apiaceae; Apioideae; Scandiceae; Daucinae; Daucus	.	cellular_component^cytoplasm
TRINITY_DN477161_c0_g3	130.578	0	65.2888	-8.58146	2.37254	-3.617	0.000298041	0.0394411	113.63	0	8.226	21.896	0	5.816	#N/A	#N/A	#N/A
TRINITY_DN477508_c3_g1	621.99	0	310.995	-10.2979	2.27104	-4.53444	5.78e-06	0.00523356	632.459	0	0	70.045	0	0	#N/A	#N/A	#N/A
TRINITY_DN477508_c3_g3	255.618	0	127.809	-9.31241	2.33057	-3.99576	6.45e-05	0.0164556	106.557	0	0	14.116	0	0	#N/A	#N/A	#N/A
TRINITY_DN478040_c1_g2	161.805	0	80.9024	-8.85132	2.3528	-3.76204	0.000168536	0.0296774	24.926	0	1.303	11.136	0	0.584	WTR32_ARATH^WTR32_ARATH^Q:11-388,H:87-218^37.12%ID^E:2e-27^RecName: Full=WAT1-related protein At4g08300;^Eukaryota; Viridiplantae; Streptophyta; Embryophyta; Tracheophyta; Spermatophyta; Magnoliophyta; eudicotyledons; Gunneridae; Pentapetalae; rosids; malvids; Brassicales; Brassicaceae; Camelineae; Arabidopsis	ENOG410YBPN^Auxin-induced protein	cellular_component^integral component of membrane
TRINITY_DN478351_c0_g5	1918.21	0.37889	959.293	-10.1438	2.00645	-5.05562	4.29e-07	0.00207317	433.325	0	17.688	664.817	0.409	60.387	STP4_ARATH^STP4_ARATH^Q:421-272,H:463-512^74%ID^E:4e-19^RecName: Full=Sugar transport protein 4;^Eukaryota; Viridiplantae; Streptophyta; Embryophyta; Tracheophyta; Spermatophyta; Magnoliophyta; eudicotyledons; Gunneridae; Pentapetalae; rosids; malvids; Brassicales; Brassicaceae; Camelineae; Arabidopsis	ENOG410XNQK^Transporter	cellular_component^integral component of plasma membrane
TRINITY_DN478351_c0_g7	120.76	0	60.3801	-8.48608	2.37841	-3.56796	0.000359765	0.0440778	116.672	0	0	160.793	0	33.303	STP4_ARATH^STP4_ARATH^Q:240-91,H:463-512^74%ID^E:6e-20^RecName: Full=Sugar transport protein 4;^Eukaryota; Viridiplantae; Streptophyta; Embryophyta; Tracheophyta; Spermatophyta; Magnoliophyta; eudicotyledons; Gunneridae; Pentapetalae; rosids; malvids; Brassicales; Brassicaceae; Camelineae; Arabidopsis	ENOG410XNQK^Transporter	cellular_component^integral component of plasma membrane
TRINITY_DN478984_c1_g2	279.554	0	139.777	-9.37367	2.3317	-4.0201	5.82e-05	0.0163805	51.73	0	0	185.658	0	10.613	LT02_HORVU^LT02_HORVU^Q:99-260,H:1-54^83.33%ID^E:9e-23^RecName: Full=Low temperature-induced protein lt101.2;^Eukaryota; Viridiplantae; Streptophyta; Embryophyta; Tracheophyta; Spermatophyta; Magnoliophyta; Liliopsida; Poales; Poaceae; BOP clade; Pooideae; Triticodae; Triticeae; Hordeinae; Hordeum	COG0401^hydrophobic protein	cellular_component^integral component of membrane
TRINITY_DN479055_c0_g3	217.928	0	108.964	-9.02311	2.36521	-3.81493	0.000136219	0.0259857	334.966	0	0	14.002	0	5.922	#N/A	#N/A	#N/A
TRINITY_DN479090_c2_g1	843.132	0	421.566	-9.21519	2.48446	-3.70914	0.000207968	0.0327338	0	0	9.683	351.922	0	0.541	#N/A	#N/A	#N/A
TRINITY_DN479826_c0_g4	471.718	0	235.859	-8.7805	2.4991	-3.51346	0.000442304	0.0485797	0	0	2.959	633.98	0	0	#N/A	#N/A	#N/A
TRINITY_DN479930_c0_g1	789.425	0	394.713	-10.0415	2.34932	-4.2742	1.92e-05	0.00815139	21.117	0	1.778	64.426	0	0.478	GP107_MOUSE^GP107_MOUSE^Q:997-107,H:220-517^27.76%ID^E:8e-26^RecName: Full=Protein GPR107;^Eukaryota; Metazoa; Chordata; Craniata; Vertebrata; Euteleostomi; Mammalia; Eutheria; Euarchontoglires; Glires; Rodentia; Sciurognathi; Muroidea; Muridae; Murinae; Mus; Mus	ENOG410XQAQ^Lung seven transmembrane receptor	cellular_component^clathrin-coated vesicle
TRINITY_DN480067_c2_g5	314.469	0	157.235	-9.45328	2.33352	-4.05108	5.1e-05	0.0154188	39.065	0	7.376	185.476	0	2.94	STP13_ARATH^STP13_ARATH^Q:111-350,H:1-81^58.02%ID^E:2e-24^RecName: Full=Sugar transport protein 13;^Eukaryota; Viridiplantae; Streptophyta; Embryophyta; Tracheophyta; Spermatophyta; Magnoliophyta; eudicotyledons; Gunneridae; Pentapetalae; rosids; malvids; Brassicales; Brassicaceae; Camelineae; Arabidopsis	ENOG410XNQK^Transporter	cellular_component^integral component of plasma membrane
TRINITY_DN480067_c2_g7	155.436	0	77.7182	-8.80682	2.35443	-3.74053	0.000183632	0.0308373	170.802	0	3.224	145.835	0	28.495	STP13_ARATH^STP13_ARATH^Q:14-253,H:1-81^58.02%ID^E:5e-25^RecName: Full=Sugar transport protein 13;^Eukaryota; Viridiplantae; Streptophyta; Embryophyta; Tracheophyta; Spermatophyta; Magnoliophyta; eudicotyledons; Gunneridae; Pentapetalae; rosids; malvids; Brassicales; Brassicaceae; Camelineae; Arabidopsis	ENOG410XNQK^Transporter	cellular_component^integral component of plasma membrane
TRINITY_DN480245_c0_g1	198.175	0	99.0877	-8.91018	2.37365	-3.75379	0.000174179	0.0304247	3.596	0	0	30.439	0	0.817	FBK50_ARATH^FBK50_ARATH^Q:830-75,H:193-425^27.78%ID^E:6e-14^RecName: Full=F-box/kelch-repeat protein At3g06240;^Eukaryota; Viridiplantae; Streptophyta; Embryophyta; Tracheophyta; Spermatophyta; Magnoliophyta; eudicotyledons; Gunneridae; Pentapetalae; rosids; malvids; Brassicales; Brassicaceae; Camelineae; Arabidopsis`FBK50_ARATH^FBK50_ARATH^Q:1159-857,H:26-127^33.96%ID^E:1e-06^RecName: Full=F-box…	ENOG410ZSG0^FBOX	.
TRINITY_DN480450_c1_g10	587.836	0	293.918	-10.2789	2.26609	-4.53598	5.73e-06	0.00523356	448.802	0	31.942	462.586	0	40.817	#N/A	#N/A	#N/A
TRINITY_DN480450_c1_g15	197.487	0.189445	98.8381	-7.90052	2.11104	-3.74248	0.00018221	0.0307895	152.442	0	40.256	117.887	0.457	51.026	#N/A	#N/A	#N/A
TRINITY_DN480450_c1_g2	172.311	0.189445	86.2503	-7.73532	2.11516	-3.65709	0.000255097	0.0363161	648.364	0	56.619	189.366	1.136	54.677	#N/A	#N/A	#N/A
TRINITY_DN480450_c1_g9	1331.4	0.757781	666.079	-9.08439	1.96782	-4.61648	3.9e-06	0.00459818	351.552	0	43.734	694.71	0.9	52.969	#N/A	#N/A	#N/A
TRINITY_DN480488_c2_g10	387.854	0	193.927	-9.45061	2.36369	-3.99824	6.38e-05	0.0164556	20.784	0	0	523.384	0	0.934	#N/A	#N/A	#N/A
TRINITY_DN480488_c2_g11	496.097	0	248.048	-10.0833	2.2783	-4.42581	9.61e-06	0.00605648	1094.38	0	400.111	1008.8	0	214.294	#N/A	#N/A	#N/A
TRINITY_DN480488_c2_g12	7485.29	8.23789	3746.76	-8.83265	1.77763	-4.96879	6.74e-07	0.00266394	4908.66	3.899	1010.51	4855.56	13.184	908.053	#N/A	#N/A	#N/A
TRINITY_DN480488_c2_g14	1054.04	0.189445	527.117	-9.87616	2.08924	-4.72716	2.28e-06	0.00341479	159.103	0	40.576	490.83	0.346	27.466	#N/A	#N/A	#N/A
TRINITY_DN480488_c2_g17	237.897	0	118.948	-9.25778	2.33057	-3.97232	7.12e-05	0.0173919	517.585	0	10.82	79.054	0	91.366	#N/A	#N/A	#N/A
TRINITY_DN480488_c2_g20	163.486	0	81.7428	-8.49751	2.42875	-3.49872	0.000467494	0.0497882	10.756	0	0	330.97	0	0	#N/A	#N/A	#N/A
TRINITY_DN480488_c2_g21	839.582	0.37889	419.981	-9.15592	2.00285	-4.57144	4.84e-06	0.00485812	1251.83	0	386.872	749.957	1.378	206.515	#N/A	#N/A	#N/A
TRINITY_DN480488_c2_g3	2311.73	7.52302	1159.62	-7.45055	1.82337	-4.08614	4.39e-05	0.0141637	1307.96	9.288	160.296	1662.16	2.631	190.967	#N/A	#N/A	#N/A
TRINITY_DN480488_c2_g6	868.022	0	434.011	-10.718	2.2411	-4.78246	1.73e-06	0.00325309	604.903	0	196.368	516.525	0	213.912	#N/A	#N/A	#N/A
TRINITY_DN480610_c2_g2	239.339	0	119.67	-9.2858	2.32556	-3.99293	6.53e-05	0.0165032	68.657	0	0	78.303	0	2.186	#N/A	#N/A	#N/A
TRINITY_DN480610_c2_g4	249.408	0.37889	124.893	-7.63403	2.03678	-3.74808	0.00017819	0.0306128	747.863	0	19.565	186.522	2.133	29.705	#N/A	#N/A	#N/A
TRINITY_DN480610_c2_g5	344.238	0.189445	172.214	-8.57522	2.09548	-4.09226	4.27e-05	0.0141637	952.265	0	0	178.651	0.762	30.045	#N/A	#N/A	#N/A
TRINITY_DN480779_c0_g1	147.494	0.189445	73.8418	-7.53288	2.12797	-3.53993	0.000400231	0.0467947	23.532	0	3.82	23.421	0.104	0.955	#N/A	#N/A	#N/A
TRINITY_DN480796_c0_g1	1665.24	0.947226	833.092	-9.03726	2.02583	-4.46101	8.16e-06	0.0055437	78.272	0	7.74	487.724	0.665	12.714	#N/A	#N/A	#N/A
TRINITY_DN481215_c0_g7	1319.21	0.189445	659.7	-9.10455	2.40356	-3.78794	0.000151899	0.0273004	0	0	0.342	252.2	0.09	0	#N/A	#N/A	#N/A
TRINITY_DN481243_c3_g7	228.938	0.568335	114.753	-7.15367	2.00899	-3.56082	0.000369697	0.0446655	257.026	0	117.6	94.581	1.198	11.069	PHT14_ARATH^PHT14_ARATH^Q:372-202,H:455-511^91.23%ID^E:7e-27^RecName: Full=Inorganic phosphate transporter 1-4;^Eukaryota; Viridiplantae; Streptophyta; Embryophyta; Tracheophyta; Spermatophyta; Magnoliophyta; eudicotyledons; Gunneridae; Pentapetalae; rosids; malvids; Brassicales; Brassicaceae; Camelineae; Arabidopsis	ENOG410ZVN7^phosphate transporter	cellular_component^Golgi apparatus
TRINITY_DN481352_c0_g11	747.071	0	373.535	-9.69933	2.39974	-4.04183	5.3e-05	0.0156091	0.657	0	1.104	425.527	0	0	#N/A	#N/A	#N/A
TRINITY_DN481352_c0_g4	585.105	0	292.552	-8.94531	2.49322	-3.58785	0.000333416	0.0421797	0	0	0	1054.25	0	0	#N/A	#N/A	#N/A
TRINITY_DN481352_c0_g5	786.439	0	393.219	-9.16479	2.48601	-3.68655	0.000227316	0.0343295	0	0	1.491	635.447	0	0.52	#N/A	#N/A	#N/A
TRINITY_DN481352_c0_g8	488.653	0.568335	244.611	-8.11565	1.98707	-4.08422	4.42e-05	0.0141637	409.999	0	152.722	157.141	0.928	60.493	#N/A	#N/A	#N/A
TRINITY_DN481414_c1_g4	502.245	0	251.123	-8.82909	2.4973	-3.53545	0.000407075	0.0470204	0	0	0	102.27	0	0	#N/A	#N/A	#N/A
TRINITY_DN481521_c1_g4	316.964	0.757781	158.861	-7.28868	1.9807	-3.67985	0.00023337	0.0350007	136.719	0	0	96.696	1.35	93.308	H2B5_WHEAT^H2B5_WHEAT^Q:1-108,H:101-136^100%ID^E:3e-16^RecName: Full=Histone H2B.5;^Eukaryota; Viridiplantae; Streptophyta; Embryophyta; Tracheophyta; Spermatophyta; Magnoliophyta; Liliopsida; Poales; Poaceae; BOP clade; Pooideae; Triticodae; Triticeae; Triticinae; Triticum	.	cellular_component^nucleosome
TRINITY_DN481641_c1_g1	144.257	0	72.1286	-8.56937	2.39611	-3.57636	0.00034841	0.0432965	1.529	0	0	10.101	0	0.096	NFD4_ARATH^NFD4_ARATH^Q:935-240,H:346-569^27.12%ID^E:3e-12^RecName: Full=Protein NUCLEAR FUSION DEFECTIVE 4 {ECO:0000303|PubMed:16698901};^Eukaryota; Viridiplantae; Streptophyta; Embryophyta; Tracheophyta; Spermatophyta; Magnoliophyta; eudicotyledons; Gunneridae; Pentapetalae; rosids; malvids; Brassicales; Brassicaceae; Camelineae; Arabidopsis	ENOG41105RT^Nodulin-like	cellular_component^integral component of membrane
TRINITY_DN481645_c0_g2	148.643	0	74.3217	-8.768	2.35357	-3.7254	0.000195009	0.0321277	12.38	0	0	8.031	0	1.613	GDL48_ARATH^GDL48_ARATH^Q:123-1154,H:7-343^55.23%ID^E:5e-119^RecName: Full=GDSL esterase/lipase At2g42990;^Eukaryota; Viridiplantae; Streptophyta; Embryophyta; Tracheophyta; Spermatophyta; Magnoliophyta; eudicotyledons; Gunneridae; Pentapetalae; rosids; malvids; Brassicales; Brassicaceae; Camelineae; Arabidopsis	COG3240^GDSL esterase lipase	cellular_component^extracellular region
TRINITY_DN481669_c0_g1	624.639	0.189445	312.414	-9.32293	2.06631	-4.51188	6.43e-06	0.00529486	82.914	0	0	90.167	0.076	7.142	NLTL5_ARATH^NLTL5_ARATH^Q:148-2,H:40-90^43.14%ID^E:6e-08^RecName: Full=Non-specific lipid-transfer protein-like protein At5g64080;^Eukaryota; Viridiplantae; Streptophyta; Embryophyta; Tracheophyta; Spermatophyta; Magnoliophyta; eudicotyledons; Gunneridae; Pentapetalae; rosids; malvids; Brassicales; Brassicaceae; Camelineae; Arabidopsis	ENOG410Z3NP^Non-specific lipid-transfer protein-like protein	cellular_component^anchored component of membrane
TRINITY_DN481823_c0_g4	187.907	0	93.9533	-8.97537	2.35207	-3.81595	0.00013566	0.0259857	41.449	0	0	44.532	0	8.745	#N/A	#N/A	#N/A
TRINITY_DN481856_c0_g14	2124.47	4.63843	1064.55	-7.81582	1.90555	-4.10161	4.1e-05	0.0140514	101.622	2.066	254.08	1051.3	2.714	142.148	#N/A	#N/A	#N/A
TRINITY_DN481856_c0_g16	169.01	0	84.5048	-8.63966	2.40507	-3.59227	0.000327804	0.0416886	26.241	0	5.355	335.463	0	0	#N/A	#N/A	#N/A
TRINITY_DN481856_c0_g17	948.663	2.0839	475.374	-7.59287	1.94902	-3.89574	9.79e-05	0.0211845	628.736	0	445.059	874.726	5.775	267.549	#N/A	#N/A	#N/A
TRINITY_DN481856_c0_g9	2176.14	2.98228	1089.56	-8.46114	1.8374	-4.60496	4.13e-06	0.00459818	649.98	1.327	359.611	1471.85	4.3	747.948	#N/A	#N/A	#N/A
TRINITY_DN482089_c1_g7	1209.11	5.96455	607.537	-6.89593	1.78297	-3.86767	0.000109882	0.0226503	454.418	0.999	9.308	144.641	2.036	341.234	H2AX_PICAB^H2AX_PICAB^Q:409-20,H:9-138^81.54%ID^E:3e-61^RecName: Full=Histone H2AX;^Eukaryota; Viridiplantae; Streptophyta; Embryophyta; Tracheophyta; Spermatophyta; Pinidae; Pinales; Pinaceae; Picea	.	cellular_component^nucleosome
TRINITY_DN482133_c3_g1	116.875	0	58.4375	-8.44325	2.38195	-3.54468	0.000393086	0.0464589	10.384	0	0	30.552	0	3.322	#N/A	#N/A	#N/A
TRINITY_DN482264_c1_g6	1546.36	6.96062	776.66	-6.93752	1.83044	-3.79009	0.000150595	0.0271784	436.493	0.725	500.077	791.542	6.578	142.636	#N/A	#N/A	#N/A
TRINITY_DN482278_c0_g1	491.22	0	245.61	-10.0883	2.27581	-4.43284	9.3e-06	0.0060372	61.243	0	0	96.435	0	5.688	RLF19_ARATH^RLF19_ARATH^Q:45-209,H:57-110^69.09%ID^E:1e-15^RecName: Full=Protein RALF-like 19;^Eukaryota; Viridiplantae; Streptophyta; Embryophyta; Tracheophyta; Spermatophyta; Magnoliophyta; eudicotyledons; Gunneridae; Pentapetalae; rosids; malvids; Brassicales; Brassicaceae; Camelineae; Arabidopsis	ENOG410ZNB7^hormone activity	cellular_component^apoplast
TRINITY_DN482374_c2_g5	358.313	1.13667	179.725	-7.02583	1.96441	-3.57656	0.00034815	0.0432965	256.226	0	5.388	74.447	1.523	27.286	#N/A	#N/A	#N/A
TRINITY_DN482820_c1_g4	980.808	0	490.404	-9.82344	2.40835	-4.07891	4.52e-05	0.0142606	0.539	0.616	3.312	676.351	0	0	PGLR_TOBAC^PGLR_TOBAC^Q:342-58,H:292-386^45.45%ID^E:3e-18^RecName: Full=Polygalacturonase;^Eukaryota; Viridiplantae; Streptophyta; Embryophyta; Tracheophyta; Spermatophyta; Magnoliophyta; eudicotyledons; Gunneridae; Pentapetalae; asterids; lamiids; Solanales; Solanaceae; Nicotianoideae; Nicotianeae; Nicotiana	.	cellular_component^cell wall
TRINITY_DN482838_c0_g1	867.506	0.568335	434.037	-8.83893	1.97515	-4.47506	7.64e-06	0.00534576	45.98	0	1.48	33.498	0.09	6.421	E138_ARATH^E138_ARATH^Q:1655-231,H:4-473^55.14%ID^E:0^RecName: Full=Glucan endo-1,3-beta-glucosidase 8;^Eukaryota; Viridiplantae; Streptophyta; Embryophyta; Tracheophyta; Spermatophyta; Magnoliophyta; eudicotyledons; Gunneridae; Pentapetalae; rosids; malvids; Brassicales; Brassicaceae; Camelineae; Arabidopsis	ENOG410YARB^glucan endo-1-3-beta-glucosidase	cellular_component^anchored component of membrane
TRINITY_DN482976_c0_g1	141.071	0	70.5355	-8.70833	2.35658	-3.69532	0.000219608	0.0337514	15.097	0	3.721	8.918	0	4.744	#N/A	#N/A	#N/A
TRINITY_DN483382_c0_g1	582.867	0.189445	291.528	-9.22231	2.07642	-4.44144	8.94e-06	0.00597929	72.229	0	0	84.446	0.09	2.473	ENL1_ARATH^ENL1_ARATH^Q:588-277,H:30-135^43.93%ID^E:8e-22^RecName: Full=Early nodulin-like protein 1;^Eukaryota; Viridiplantae; Streptophyta; Embryophyta; Tracheophyta; Spermatophyta; Magnoliophyta; eudicotyledons; Gunneridae; Pentapetalae; rosids; malvids; Brassicales; Brassicaceae; Camelineae; Arabidopsis	ENOG410YW92^Early nodulin-like protein	cellular_component^anchored component of membrane
TRINITY_DN483515_c1_g1	163.326	0	81.6631	-8.83951	2.35832	-3.74823	0.00017809	0.0306128	7.271	0	0	13.775	0	1.56	GATA9_ARATH^GATA9_ARATH^Q:112-1029,H:12-308^48.59%ID^E:2e-79^RecName: Full=GATA transcription factor 9;^Eukaryota; Viridiplantae; Streptophyta; Embryophyta; Tracheophyta; Spermatophyta; Magnoliophyta; eudicotyledons; Gunneridae; Pentapetalae; rosids; malvids; Brassicales; Brassicaceae; Camelineae; Arabidopsis	COG5641^Transcription factor	cellular_component^nucleus
TRINITY_DN483743_c0_g1	3750.66	5.86686	1878.26	-8.38377	1.83517	-4.5684	4.91e-06	0.00485812	1000.18	2.134	7.773	836.802	0.547	118.651	FLA14_ARATH^FLA14_ARATH^Q:359-42,H:45-148^46.23%ID^E:5e-21^RecName: Full=Fasciclin-like arabinogalactan protein 14;^Eukaryota; Viridiplantae; Streptophyta; Embryophyta; Tracheophyta; Spermatophyta; Magnoliophyta; eudicotyledons; Gunneridae; Pentapetalae; rosids; malvids; Brassicales; Brassicaceae; Camelineae; Arabidopsis	ENOG410YHCU^Fasciclin-like arabinogalactan protein	cellular_component^anchored component of membrane
TRINITY_DN483743_c0_g2	113.056	0	56.5279	-8.40445	2.38419	-3.52507	0.000423372	0.0480787	87.595	0	0	133.073	0	12.746	#N/A	#N/A	#N/A
TRINITY_DN483743_c0_g5	695.396	0	347.698	-10.3843	2.27107	-4.57243	4.82e-06	0.00485812	78.106	0	0	210.079	0	8.161	FLA14_ARATH^FLA14_ARATH^Q:425-33,H:25-151^43.51%ID^E:1e-23^RecName: Full=Fasciclin-like arabinogalactan protein 14;^Eukaryota; Viridiplantae; Streptophyta; Embryophyta; Tracheophyta; Spermatophyta; Magnoliophyta; eudicotyledons; Gunneridae; Pentapetalae; rosids; malvids; Brassicales; Brassicaceae; Camelineae; Arabidopsis	ENOG410YHCU^Fasciclin-like arabinogalactan protein	cellular_component^anchored component of membrane
TRINITY_DN483743_c0_g6	104.373	0	52.1865	-8.34395	2.3801	-3.50572	0.000455372	0.0494346	289.319	0	0	196.157	0	79.14	#N/A	#N/A	#N/A
TRINITY_DN483792_c0_g1	415.656	0	207.828	-9.90423	2.28641	-4.33178	1.48e-05	0.00731046	36.364	0	0	37.229	0	2.887	#N/A	#N/A	#N/A
TRINITY_DN483891_c1_g2	1300.74	5.86686	653.305	-7.0162	1.85032	-3.79189	0.000149505	0.0271784	303.545	1.573	11.207	415.597	0.706	42.695	ENL1_ARATH^ENL1_ARATH^Q:226-20,H:67-135^47.83%ID^E:1e-15^RecName: Full=Early nodulin-like protein 1;^Eukaryota; Viridiplantae; Streptophyta; Embryophyta; Tracheophyta; Spermatophyta; Magnoliophyta; eudicotyledons; Gunneridae; Pentapetalae; rosids; malvids; Brassicales; Brassicaceae; Camelineae; Arabidopsis	ENOG410YW92^Early nodulin-like protein	cellular_component^anchored component of membrane
TRINITY_DN483942_c0_g2	481.167	0	240.583	-8.79591	2.49853	-3.52044	0.000430832	0.0485104	0	0	0	83.502	0	0	#N/A	#N/A	#N/A
TRINITY_DN483965_c4_g2	386.949	0.189445	193.569	-8.72414	2.08837	-4.17748	2.95e-05	0.010931	83.856	0	0	22.727	0.076	9.297	UGAT_BELPE^UGAT_BELPE^Q:24-413,H:306-435^54.2%ID^E:2e-39^RecName: Full=Cyanidin-3-O-glucoside 2-O-glucuronosyltransferase;^Eukaryota; Viridiplantae; Streptophyta; Embryophyta; Tracheophyta; Spermatophyta; Magnoliophyta; eudicotyledons; Gunneridae; Pentapetalae; asterids; campanulids; Asterales; Asteraceae; Asteroideae; Astereae; Astereae incertae sedis; Bellis	.	cellular_component^cytoplasm
TRINITY_DN484151_c3_g1	295.794	0.189445	147.992	-8.4055	2.09129	-4.01928	5.84e-05	0.0163805	56.023	0	0	61.514	0.229	11.812	ZMYM1_HUMAN^ZMYM1_HUMAN^Q:503-655,H:1072-1122^49.02%ID^E:1e-06^RecName: Full=Zinc finger MYM-type protein 1;^Eukaryota; Metazoa; Chordata; Craniata; Vertebrata; Euteleostomi; Mammalia; Eutheria; Euarchontoglires; Primates; Haplorrhini; Catarrhini; Hominidae; Homo	ENOG410XQ1Y^zinc finger	cellular_component^nucleus
TRINITY_DN484205_c4_g2	209.249	0	104.625	-9.04645	2.35402	-3.84299	0.000121546	0.0240296	10.075	0	0	41.074	0	1.348	#N/A	#N/A	#N/A
TRINITY_DN484206_c1_g2	470.378	0.757781	235.568	-7.7909	1.97096	-3.95284	7.72e-05	0.0183551	15.794	0	9.275	10.419	0.069	4.022	CHX14_ARATH^CHX14_ARATH^Q:2706-421,H:15-796^39.97%ID^E:0^RecName: Full=Cation/H(+) antiporter 14;^Eukaryota; Viridiplantae; Streptophyta; Embryophyta; Tracheophyta; Spermatophyta; Magnoliophyta; eudicotyledons; Gunneridae; Pentapetalae; rosids; malvids; Brassicales; Brassicaceae; Camelineae; Arabidopsis	COG0475^Sodium hydrogen exchanger	cellular_component^endomembrane system
TRINITY_DN484260_c0_g2	579.602	2.27334	290.937	-6.88539	1.93796	-3.55289	0.000381017	0.0454718	154.453	0	1.678	137.93	1.897	23.953	#N/A	#N/A	#N/A
TRINITY_DN484336_c0_g1	172.393	0	86.1963	-8.58954	2.41789	-3.55249	0.000381597	0.0454718	6.218	0	0	174.681	0	0	PGLR_TOBAC^PGLR_TOBAC^Q:289-116,H:339-396^60.34%ID^E:3e-16^RecName: Full=Polygalacturonase;^Eukaryota; Viridiplantae; Streptophyta; Embryophyta; Tracheophyta; Spermatophyta; Magnoliophyta; eudicotyledons; Gunneridae; Pentapetalae; asterids; lamiids; Solanales; Solanaceae; Nicotianoideae; Nicotianeae; Nicotiana	.	cellular_component^cell wall
TRINITY_DN484524_c1_g1	423.521	0.189445	211.855	-8.73449	2.1363	-4.08861	4.34e-05	0.0141637	60.189	0	0	312.929	0.374	8.151	#N/A	#N/A	#N/A
TRINITY_DN484524_c1_g11	600.368	0	300.184	-8.96476	2.49255	-3.59662	0.000322381	0.0415479	0	0	0	339.364	0	0	#N/A	#N/A	#N/A
TRINITY_DN484547_c0_g1	415.948	0	207.974	-9.85587	2.2961	-4.29244	1.77e-05	0.00776394	31.501	0	0	66.963	0	5.943	ENL1_ARATH^ENL1_ARATH^Q:517-239,H:40-133^48.42%ID^E:8e-23^RecName: Full=Early nodulin-like protein 1;^Eukaryota; Viridiplantae; Streptophyta; Embryophyta; Tracheophyta; Spermatophyta; Magnoliophyta; eudicotyledons; Gunneridae; Pentapetalae; rosids; malvids; Brassicales; Brassicaceae; Camelineae; Arabidopsis	ENOG410YW92^Early nodulin-like protein	cellular_component^anchored component of membrane
TRINITY_DN485093_c0_g1	532.346	0.757781	266.552	-7.9339	1.97984	-4.00735	6.14e-05	0.0164556	101.694	0	0	115.92	0.602	7.769	PHT11_ARATH^PHT11_ARATH^Q:1-276,H:427-518^83.7%ID^E:8e-45^RecName: Full=Inorganic phosphate transporter 1-1;^Eukaryota; Viridiplantae; Streptophyta; Embryophyta; Tracheophyta; Spermatophyta; Magnoliophyta; eudicotyledons; Gunneridae; Pentapetalae; rosids; malvids; Brassicales; Brassicaceae; Camelineae; Arabidopsis	ENOG410ZVN7^phosphate transporter	cellular_component^integral component of plasma membrane
TRINITY_DN485093_c0_g3	415.987	0.189445	208.088	-8.79992	2.09245	-4.20556	2.6e-05	0.00992462	33.52	0	0.221	90.998	0.055	8.894	PHT14_ARATH^PHT14_ARATH^Q:2-454,H:202-352^73.51%ID^E:3e-76^RecName: Full=Inorganic phosphate transporter 1-4;^Eukaryota; Viridiplantae; Streptophyta; Embryophyta; Tracheophyta; Spermatophyta; Magnoliophyta; eudicotyledons; Gunneridae; Pentapetalae; rosids; malvids; Brassicales; Brassicaceae; Camelineae; Arabidopsis	ENOG410ZVN7^phosphate transporter	cellular_component^Golgi apparatus
TRINITY_DN485321_c2_g2	3379.91	11.8374	1695.88	-7.32626	1.78744	-4.09873	4.15e-05	0.0141158	354.562	0.451	134.636	351.99	3.289	110.819	#N/A	#N/A	#N/A
TRINITY_DN485323_c2_g1	577.479	0	288.74	-9.62826	2.38236	-4.04148	5.31e-05	0.0156091	3.739	0	0	578.608	0	0	#N/A	#N/A	#N/A
TRINITY_DN485323_c2_g10	171.862	0.189445	86.0256	-7.72731	2.11841	-3.64769	0.000264606	0.0370057	870.935	0	326.201	189.093	1.323	124.849	#N/A	#N/A	#N/A
TRINITY_DN485323_c2_g4	537.542	0	268.771	-10.0127	2.30376	-4.34627	1.38e-05	0.00710948	75.746	0	34.437	405.758	0	10.804	#N/A	#N/A	#N/A
TRINITY_DN485323_c2_g9	3551.13	10.933	1781.03	-7.56035	1.75479	-4.30842	1.64e-05	0.0076696	1079.54	2.927	364.47	976.7	4.03	235.159	#N/A	#N/A	#N/A
TRINITY_DN485377_c0_g1	275.166	0.189445	137.678	-8.29839	2.10423	-3.94368	8.02e-05	0.0186809	62.051	0	0	75.426	0.187	4.351	ENL1_ARATH^ENL1_ARATH^Q:398-12,H:14-143^40.3%ID^E:1e-24^RecName: Full=Early nodulin-like protein 1;^Eukaryota; Viridiplantae; Streptophyta; Embryophyta; Tracheophyta; Spermatophyta; Magnoliophyta; eudicotyledons; Gunneridae; Pentapetalae; rosids; malvids; Brassicales; Brassicaceae; Camelineae; Arabidopsis	ENOG410YW92^Early nodulin-like protein	cellular_component^anchored component of membrane
TRINITY_DN485377_c0_g2	166.959	0	83.4796	-8.90148	2.34683	-3.79298	0.000148851	0.0271784	67.73	0	0	53.12	0	5.487	ENL1_ARATH^ENL1_ARATH^Q:458-351,H:99-134^52.78%ID^E:1e-05^RecName: Full=Early nodulin-like protein 1;^Eukaryota; Viridiplantae; Streptophyta; Embryophyta; Tracheophyta; Spermatophyta; Magnoliophyta; eudicotyledons; Gunneridae; Pentapetalae; rosids; malvids; Brassicales; Brassicaceae; Camelineae; Arabidopsis	ENOG410YW92^Early nodulin-like protein	cellular_component^anchored component of membrane
TRINITY_DN485519_c0_g1	507.082	0	253.541	-9.79206	2.33673	-4.19049	2.78e-05	0.0104367	1.117	0	0.508	107.571	0	0.138	PALY_CAMSI^PALY_CAMSI^Q:191-2296,H:13-714^89.74%ID^E:0^RecName: Full=Phenylalanine ammonia-lyase;^Eukaryota; Viridiplantae; Streptophyta; Embryophyta; Tracheophyta; Spermatophyta; Magnoliophyta; eudicotyledons; Gunneridae; Pentapetalae; asterids; Ericales; Theaceae; Camellia	.	cellular_component^cytoplasm
TRINITY_DN485687_c2_g1	219.888	0	109.944	-8.89161	2.39241	-3.71659	0.000201932	0.0326446	7.754	0	0	381.632	0	0	#N/A	#N/A	#N/A
TRINITY_DN486032_c0_g2	2396.49	2.46279	1199.48	-8.60041	1.92264	-4.47322	7.71e-06	0.00534576	129.495	0	0.464	94.592	0.395	15.898	LHT2_ARATH^LHT2_ARATH^Q:1596-337,H:22-441^77.14%ID^E:0^RecName: Full=Lysine histidine transporter 2;^Eukaryota; Viridiplantae; Streptophyta; Embryophyta; Tracheophyta; Spermatophyta; Magnoliophyta; eudicotyledons; Gunneridae; Pentapetalae; rosids; malvids; Brassicales; Brassicaceae; Camelineae; Arabidopsis	COG0814^amino acid transport	cellular_component^integral component of membrane
TRINITY_DN486058_c0_g13	132.152	0	66.076	-8.50414	2.39645	-3.54864	0.000387226	0.0460164	29.204	0	0	122.073	0	0	#N/A	#N/A	#N/A
TRINITY_DN486233_c1_g3	1260.78	1.32612	631.054	-8.41807	1.97318	-4.26625	1.99e-05	0.00831336	105.583	0	17.809	292.318	0.845	7.673	RS28_KLUMA^RS28_KLUMA^Q:434-273,H:1-55^65.45%ID^E:1e-14^RecName: Full=40S ribosomal protein S28;^Eukaryota; Fungi; Dikarya; Ascomycota; Saccharomycotina; Saccharomycetes; Saccharomycetales; Saccharomycetaceae; Kluyveromyces	.	cellular_component^ribosome
TRINITY_DN486606_c2_g6	197.832	0	98.916	-8.72061	2.41118	-3.61673	0.000298343	0.0394411	6.051	0	0	220.988	0	0.541	#N/A	#N/A	#N/A
TRINITY_DN486606_c2_g9	1269.77	2.27334	636.02	-7.85228	1.95557	-4.01534	5.94e-05	0.0164444	173.004	0	0	378.846	1.842	37.951	FLA3_ARATH^FLA3_ARATH^Q:470-33,H:31-174^29.25%ID^E:1e-14^RecName: Full=Fasciclin-like arabinogalactan protein 3;^Eukaryota; Viridiplantae; Streptophyta; Embryophyta; Tracheophyta; Spermatophyta; Magnoliophyta; eudicotyledons; Gunneridae; Pentapetalae; rosids; malvids; Brassicales; Brassicaceae; Camelineae; Arabidopsis	ENOG410YHCU^Fasciclin-like arabinogalactan protein	cellular_component^anchored component of membrane
TRINITY_DN486757_c0_g8	212.882	0.189445	106.536	-8.00038	2.10385	-3.80273	0.00014311	0.0267286	69.94	0	0	46.648	0.145	4.564	PIN8_ARATH^PIN8_ARATH^Q:512-291,H:275-348^62.16%ID^E:1e-22^RecName: Full=Putative auxin efflux carrier component 8;^Eukaryota; Viridiplantae; Streptophyta; Embryophyta; Tracheophyta; Spermatophyta; Magnoliophyta; eudicotyledons; Gunneridae; Pentapetalae; rosids; malvids; Brassicales; Brassicaceae; Camelineae; Arabidopsis	ENOG410YAQ9^auxin efflux carrier component	cellular_component^endoplasmic reticulum
TRINITY_DN486891_c0_g2	288.433	0.189445	144.311	-8.37273	2.09319	-3.99999	6.33e-05	0.0164556	36.213	0	0	35.887	0.083	7.015	#N/A	#N/A	#N/A
TRINITY_DN487008_c3_g2	179.805	0.37889	90.0918	-7.21981	2.04947	-3.52277	0.000427057	0.0482452	221.542	0	0	138.771	1.239	157.367	H2A1_SOLLC^H2A1_SOLLC^Q:242-120,H:105-144^73.17%ID^E:5e-10^RecName: Full=Histone H2A.1;^Eukaryota; Viridiplantae; Streptophyta; Embryophyta; Tracheophyta; Spermatophyta; Magnoliophyta; eudicotyledons; Gunneridae; Pentapetalae; asterids; lamiids; Solanales; Solanaceae; Solanoideae; Solaneae; Solanum; Lycopersicon	COG5262^histone h2a	cellular_component^nuclear chromatin
TRINITY_DN487175_c0_g9	504.234	0.757781	252.496	-7.87673	1.97165	-3.99499	6.47e-05	0.0164556	341.643	0	8.115	74.743	0.921	52.852	#N/A	#N/A	#N/A
TRINITY_DN487355_c0_g5	933.177	0.37889	466.778	-9.21882	2.04069	-4.5175	6.26e-06	0.00529486	106.224	0	2.385	326.101	0.242	4.733	#N/A	#N/A	#N/A
TRINITY_DN487439_c1_g1	198.624	0	99.3119	-9.06596	2.34185	-3.87127	0.000108269	0.022424	69.884	0	0	97.026	0	2.016	U91A1_ARATH^U91A1_ARATH^Q:1-318,H:365-470^54.72%ID^E:2e-36^RecName: Full=UDP-glycosyltransferase 91A1;^Eukaryota; Viridiplantae; Streptophyta; Embryophyta; Tracheophyta; Spermatophyta; Magnoliophyta; eudicotyledons; Gunneridae; Pentapetalae; rosids; malvids; Brassicales; Brassicaceae; Camelineae; Arabidopsis	COG1819^Transferase	molecular_function^transferase activity, transferring hexosyl groups
TRINITY_DN487501_c0_g4	565.449	1.32612	283.388	-7.44357	1.95112	-3.81502	0.00013617	0.0259857	191.831	0	8.855	226.254	1.731	59.209	INT4_ARATH^INT4_ARATH^Q:1-471,H:95-251^78.98%ID^E:1e-82^RecName: Full=Inositol transporter 4;^Eukaryota; Viridiplantae; Streptophyta; Embryophyta; Tracheophyta; Spermatophyta; Magnoliophyta; eudicotyledons; Gunneridae; Pentapetalae; rosids; malvids; Brassicales; Brassicaceae; Camelineae; Arabidopsis	ENOG410XNQK^Transporter	cellular_component^integral component of plasma membrane
TRINITY_DN487593_c2_g3	147.004	0	73.5022	-8.75297	2.355	-3.71676	0.000201794	0.0326446	24.023	0	0	17.335	0	15.113	#N/A	#N/A	#N/A
TRINITY_DN487759_c5_g1	524.285	1.32612	262.805	-7.33973	1.95942	-3.74587	0.000179773	0.0306629	15.406	0	0.994	31.451	0.173	2.165	AUG1_ARATH^AUG1_ARATH^Q:91-198,H:261-296^75%ID^E:2e-08^RecName: Full=AUGMIN subunit 1 {ECO:0000303|PubMed:22505726};^Eukaryota; Viridiplantae; Streptophyta; Embryophyta; Tracheophyta; Spermatophyta; Magnoliophyta; eudicotyledons; Gunneridae; Pentapetalae; rosids; malvids; Brassicales; Brassicaceae; Camelineae; Arabidopsis	ENOG4111SPA^HAUS augmin-like complex, subunit 1	cellular_component^HAUS complex
TRINITY_DN488081_c3_g1	449.913	0	224.956	-8.74359	2.50049	-3.49674	0.000470974	0.0498407	0	0	0	114.68	0	0	#N/A	#N/A	#N/A
TRINITY_DN488230_c1_g11	602.853	0	301.426	-9.42432	2.42133	-3.89221	9.93e-05	0.0212739	0.483	0	0	483.55	0	0	#N/A	#N/A	#N/A
TRINITY_DN488230_c1_g12	718.116	0	359.058	-9.09825	2.48812	-3.65668	0.0002555	0.0363161	0	0	0	648.847	0	0.584	#N/A	#N/A	#N/A
TRINITY_DN488230_c1_g9	627.664	0.568335	314.116	-8.43368	1.97994	-4.25957	2.05e-05	0.00840425	772.22	0	228.773	369.393	1.676	240.285	#N/A	#N/A	#N/A
TRINITY_DN488382_c0_g1	691.354	0.37889	345.867	-8.76094	2.09788	-4.17609	2.97e-05	0.010931	24.752	0	1.756	192.357	0.596	10.39	#N/A	#N/A	#N/A
TRINITY_DN488616_c1_g1	299.536	0.37889	149.958	-7.65926	2.16881	-3.53155	0.000413124	0.0472184	0.927	0	0	37.582	0.138	0	PDI52_ORYSJ^PDI52_ORYSJ^Q:998-42,H:74-384^31.46%ID^E:2e-42^RecName: Full=Protein disulfide isomerase-like 5-2;^Eukaryota; Viridiplantae; Streptophyta; Embryophyta; Tracheophyta; Spermatophyta; Magnoliophyta; Liliopsida; Poales; Poaceae; BOP clade; Oryzoideae; Oryzeae; Oryzinae; Oryza	COG0526^Thioredoxin	cellular_component^cell
TRINITY_DN488641_c2_g7	591.586	1.32612	296.456	-7.50867	1.94359	-3.8633	0.000111867	0.0228429	72.142	0	0	38.048	0.415	12.417	PPAF2_IPOBA^PPAF2_IPOBA^Q:673-200,H:307-464^84.18%ID^E:2e-93^RecName: Full=Purple acid phosphatase 2;^Eukaryota; Viridiplantae; Streptophyta; Embryophyta; Tracheophyta; Spermatophyta; Magnoliophyta; eudicotyledons; Gunneridae; Pentapetalae; asterids; lamiids; Solanales; Convolvulaceae; Ipomoeeae; Ipomoea	.	cellular_component^extracellular region
TRINITY_DN489105_c1_g15	281.534	0	140.767	-9.49057	2.30904	-4.11018	3.95e-05	0.0137561	99.856	0	36.027	59.353	0	32.263	GALM_ARTBC^GALM_ARTBC^Q:231-395,H:77-135^42.37%ID^E:2e-07^RecName: Full=Probable aldose 1-epimerase ARB_05372 {ECO:0000305};^Eukaryota; Fungi; Dikarya; Ascomycota; Pezizomycotina; Eurotiomycetes; Eurotiomycetidae; Onygenales; Arthrodermataceae; Arthroderma	.	cellular_component^extracellular region
TRINITY_DN489105_c1_g16	851.907	0.189445	426.048	-9.68801	2.0639	-4.69403	2.68e-06	0.00364097	476.596	0	25.638	125.759	0.194	58.487	#N/A	#N/A	#N/A
TRINITY_DN489105_c1_g2	2920.41	7.33357	1463.87	-7.78876	1.82148	-4.27607	1.9e-05	0.00815139	740.394	3.611	48.592	622.196	0.838	146.584	GALM_PONAB^GALM_PONAB^Q:25-204,H:127-184^46.67%ID^E:2e-08^RecName: Full=Aldose 1-epimerase;^Eukaryota; Metazoa; Chordata; Craniata; Vertebrata; Euteleostomi; Mammalia; Eutheria; Euarchontoglires; Primates; Haplorrhini; Catarrhini; Hominidae; Pongo	COG2017^converts alpha-aldose to the beta-anomer. It is active on D-glucose, L-arabinose, D-xylose, D-galactose, maltose and lactose (By similarity)	cellular_component^cytoplasm
TRINITY_DN489105_c1_g7	176.791	0	88.3956	-8.96713	2.34353	-3.82634	0.000130064	0.0251423	103.785	0	10.666	44.35	0	22.064	GALM_PIG^GALM_PIG^Q:13-363,H:88-198^38.98%ID^E:5e-15^RecName: Full=Aldose 1-epimerase;^Eukaryota; Metazoa; Chordata; Craniata; Vertebrata; Euteleostomi; Mammalia; Eutheria; Laurasiatheria; Cetartiodactyla; Suina; Suidae; Sus	COG2017^converts alpha-aldose to the beta-anomer. It is active on D-glucose, L-arabinose, D-xylose, D-galactose, maltose and lactose (By similarity)	cellular_component^cytoplasm
TRINITY_DN489105_c1_g8	194.604	0	97.3021	-9.02733	2.34693	-3.84644	0.000119846	0.023911	205.708	0	33.665	31.872	0	53.478	GALM_PIG^GALM_PIG^Q:1-336,H:76-181^39.83%ID^E:5e-15^RecName: Full=Aldose 1-epimerase;^Eukaryota; Metazoa; Chordata; Craniata; Vertebrata; Euteleostomi; Mammalia; Eutheria; Laurasiatheria; Cetartiodactyla; Suina; Suidae; Sus	COG2017^converts alpha-aldose to the beta-anomer. It is active on D-glucose, L-arabinose, D-xylose, D-galactose, maltose and lactose (By similarity)	cellular_component^cytoplasm
TRINITY_DN489297_c0_g2	1021.31	0.37889	510.843	-9.37674	2.01223	-4.65988	3.16e-06	0.0040475	60.126	0	0	87.46	0.09	4.383	TET15_ARATH^TET15_ARATH^Q:147-830,H:57-296^40.66%ID^E:4e-43^RecName: Full=Tetraspanin-15;^Eukaryota; Viridiplantae; Streptophyta; Embryophyta; Tracheophyta; Spermatophyta; Magnoliophyta; eudicotyledons; Gunneridae; Pentapetalae; rosids; malvids; Brassicales; Brassicaceae; Camelineae; Arabidopsis	ENOG410YGG5^Tetraspanin family	cellular_component^integral component of membrane
TRINITY_DN489339_c4_g1	408.49	1.51556	205.003	-6.88781	1.95114	-3.53015	0.000415329	0.0472888	75.025	0	2.208	25.138	3.04	27.381	#N/A	#N/A	#N/A
TRINITY_DN490064_c1_g8	138.813	0	69.4063	-8.54836	2.39467	-3.56975	0.000357327	0.0439028	7.77	0	0	40.483	0	2.696	GAT12_ARATH^GAT12_ARATH^Q:20-235,H:256-331^67.11%ID^E:1e-19^RecName: Full=GATA transcription factor 12;^Eukaryota; Viridiplantae; Streptophyta; Embryophyta; Tracheophyta; Spermatophyta; Magnoliophyta; eudicotyledons; Gunneridae; Pentapetalae; rosids; malvids; Brassicales; Brassicaceae; Camelineae; Arabidopsis	COG5641^Transcription factor	cellular_component^nucleus
TRINITY_DN490126_c0_g1	1333.63	0	666.814	-10.1723	2.3857	-4.26388	2.01e-05	0.00832231	0.388	0	0	324.793	0	0.785	TET8_ARATH^TET8_ARATH^Q:218-60,H:199-248^39.62%ID^E:1e-05^RecName: Full=Tetraspanin-8;^Eukaryota; Viridiplantae; Streptophyta; Embryophyta; Tracheophyta; Spermatophyta; Magnoliophyta; eudicotyledons; Gunneridae; Pentapetalae; rosids; malvids; Brassicales; Brassicaceae; Camelineae; Arabidopsis	ENOG410XRN9^senescence-associated protein	cellular_component^Golgi apparatus
TRINITY_DN490323_c0_g4	480.954	0.37889	240.667	-8.358	2.08231	-4.01381	5.97e-05	0.0164467	19.01	0	9.484	106.115	0.222	2.398	PM1_SOYBN^PM1_SOYBN^Q:641-381,H:51-157^41.12%ID^E:2e-11^RecName: Full=18 kDa seed maturation protein;^Eukaryota; Viridiplantae; Streptophyta; Embryophyta; Tracheophyta; Spermatophyta; Magnoliophyta; eudicotyledons; Gunneridae; Pentapetalae; rosids; fabids; Fabales; Fabaceae; Papilionoideae; Phaseoleae; Glycine; Soja	ENOG410YTH0^18 kDa seed maturation	biological_process^embryo development
TRINITY_DN490843_c0_g1	789.733	0	394.867	-10.6286	2.24381	-4.73683	2.17e-06	0.00341479	100.64	0	0	56.237	0	21.3	PPAF2_IPOBA^PPAF2_IPOBA^Q:1525-278,H:50-462^69.71%ID^E:0^RecName: Full=Purple acid phosphatase 2;^Eukaryota; Viridiplantae; Streptophyta; Embryophyta; Tracheophyta; Spermatophyta; Magnoliophyta; eudicotyledons; Gunneridae; Pentapetalae; asterids; lamiids; Solanales; Convolvulaceae; Ipomoeeae; Ipomoea	.	cellular_component^extracellular region
TRINITY_DN490899_c4_g2	270.052	0	135.026	-9.3462	2.33197	-4.00785	6.13e-05	0.0164556	8.269	0	0	22.511	0	0.891	MSL10_ARATH^MSL10_ARATH^Q:38-1168,H:355-731^54.38%ID^E:1e-140^RecName: Full=Mechanosensitive ion channel protein 10;^Eukaryota; Viridiplantae; Streptophyta; Embryophyta; Tracheophyta; Spermatophyta; Magnoliophyta; eudicotyledons; Gunneridae; Pentapetalae; rosids; malvids; Brassicales; Brassicaceae; Camelineae; Arabidopsis	COG0668^Mechanosensitive ion channel	cellular_component^integral component of membrane
TRINITY_DN491096_c0_g3	376.738	1.13667	188.937	-7.07774	1.97448	-3.5846	0.000337592	0.0424371	113.82	0	0	180.107	1.281	20.324	MDHC_ORYSJ^MDHC_ORYSJ^Q:1-243,H:211-291^82.72%ID^E:6e-34^RecName: Full=Malate dehydrogenase, cytoplasmic;^Eukaryota; Viridiplantae; Streptophyta; Embryophyta; Tracheophyta; Spermatophyta; Magnoliophyta; Liliopsida; Poales; Poaceae; BOP clade; Oryzoideae; Oryzeae; Oryzinae; Oryza	COG0039^Catalyzes the reversible oxidation of malate to oxaloacetate (By similarity)	cellular_component^cytoplasm
TRINITY_DN491096_c0_g4	379.433	0.757781	190.096	-7.49898	1.99235	-3.76389	0.000167287	0.0295772	242.048	0	0	296.299	1.918	22.573	MDHC_ORYSJ^MDHC_ORYSJ^Q:3-284,H:234-327^86.17%ID^E:9e-43^RecName: Full=Malate dehydrogenase, cytoplasmic;^Eukaryota; Viridiplantae; Streptophyta; Embryophyta; Tracheophyta; Spermatophyta; Magnoliophyta; Liliopsida; Poales; Poaceae; BOP clade; Oryzoideae; Oryzeae; Oryzinae; Oryza	COG0039^Catalyzes the reversible oxidation of malate to oxaloacetate (By similarity)	cellular_component^cytoplasm
TRINITY_DN491096_c0_g7	258.344	0	129.172	-9.21257	2.35216	-3.91664	8.98e-05	0.0199836	37.932	0	14.685	218.417	0	3.534	MDHC_ORYSJ^MDHC_ORYSJ^Q:4-153,H:283-332^86%ID^E:3e-23^RecName: Full=Malate dehydrogenase, cytoplasmic;^Eukaryota; Viridiplantae; Streptophyta; Embryophyta; Tracheophyta; Spermatophyta; Magnoliophyta; Liliopsida; Poales; Poaceae; BOP clade; Oryzoideae; Oryzeae; Oryzinae; Oryza	COG0039^Catalyzes the reversible oxidation of malate to oxaloacetate (By similarity)	cellular_component^cytoplasm
TRINITY_DN491117_c0_g1	262.032	0	131.016	-8.92123	2.41052	-3.70097	0.000214781	0.0335345	1.204	0	0	92.829	0	0	#N/A	#N/A	#N/A
TRINITY_DN491154_c0_g2	284.971	0.189445	142.58	-8.34967	2.09826	-3.97932	6.91e-05	0.0170793	19.01	0	2.175	20.383	0.048	1.252	SRG1_ARATH^SRG1_ARATH^Q:1097-135,H:30-358^37.69%ID^E:7e-72^RecName: Full=Protein SRG1;^Eukaryota; Viridiplantae; Streptophyta; Embryophyta; Tracheophyta; Spermatophyta; Magnoliophyta; eudicotyledons; Gunneridae; Pentapetalae; rosids; malvids; Brassicales; Brassicaceae; Camelineae; Arabidopsis	COG3491^2OGFe(II) oxygenase	molecular_function^metal ion binding
TRINITY_DN491187_c2_g6	765.066	0.757781	382.912	-8.3685	1.99067	-4.20385	2.62e-05	0.00992462	117.757	0	0	155.89	0.505	13.224	#N/A	#N/A	#N/A
TRINITY_DN491409_c2_g2	146.78	0.189445	73.4849	-7.53004	2.12623	-3.5415	0.000397852	0.0467643	7.889	0	0	24.751	0.042	0.966	#N/A	#N/A	#N/A
TRINITY_DN491923_c0_g3	441.29	0.37889	220.834	-8.3471	2.02213	-4.12787	3.66e-05	0.0129472	258.191	0	7.618	95.4	0.409	6.93	#N/A	#N/A	#N/A
TRINITY_DN491947_c2_g3	517.509	0	258.754	-8.85217	2.49646	-3.54589	0.000391294	0.0463732	0	0	0	688.135	0	0	#N/A	#N/A	#N/A
TRINITY_DN492360_c2_g1	387.598	0	193.799	-9.84181	2.28805	-4.3014	1.7e-05	0.00768956	286.38	0	0	67.714	0	7.344	CLDS_CISCR^CLDS_CISCR^Q:534-25,H:644-807^39.88%ID^E:2e-22^RecName: Full=Copal-8-ol diphosphate hydratase, chloroplastic;^Eukaryota; Viridiplantae; Streptophyta; Embryophyta; Tracheophyta; Spermatophyta; Magnoliophyta; eudicotyledons; Gunneridae; Pentapetalae; rosids; malvids; Malvales; Cistaceae; Cistus	.	cellular_component^chloroplast
TRINITY_DN492449_c1_g10	252.223	0.37889	126.301	-7.65023	2.03471	-3.75986	0.000170005	0.0298154	299.616	0	0	121.505	0.935	127.969	#N/A	#N/A	#N/A
TRINITY_DN492449_c1_g13	154.498	0.189445	77.3435	-7.60065	2.11962	-3.58586	0.000335972	0.0423558	79.286	0	15.027	35.773	0.208	36.901	H2A1_MEDTR^H2A1_MEDTR^Q:1-180,H:88-147^73.33%ID^E:6e-19^RecName: Full=Probable histone H2A.1;^Eukaryota; Viridiplantae; Streptophyta; Embryophyta; Tracheophyta; Spermatophyta; Magnoliophyta; eudicotyledons; Gunneridae; Pentapetalae; rosids; fabids; Fabales; Fabaceae; Papilionoideae; Trifolieae; Medicago	.	cellular_component^nucleosome
TRINITY_DN492449_c1_g8	296.825	0.757781	148.791	-7.20349	1.98372	-3.6313	0.000281992	0.0381403	238.341	0	11.019	156.209	1.835	132.289	H2A1_SOLLC^H2A1_SOLLC^Q:1-135,H:87-131^88.89%ID^E:3e-20^RecName: Full=Histone H2A.1;^Eukaryota; Viridiplantae; Streptophyta; Embryophyta; Tracheophyta; Spermatophyta; Magnoliophyta; eudicotyledons; Gunneridae; Pentapetalae; asterids; lamiids; Solanales; Solanaceae; Solanoideae; Solaneae; Solanum; Lycopersicon	COG5262^histone h2a	cellular_component^nuclear chromatin
TRINITY_DN492540_c0_g1	1305.22	1.32612	653.272	-8.51062	1.93591	-4.39618	1.1e-05	0.00647559	99.064	0	0	182.587	0.651	7.089	IAMT1_ARATH^IAMT1_ARATH^Q:392-9,H:258-385^64.84%ID^E:2e-53^RecName: Full=Indole-3-acetate O-methyltransferase 1;^Eukaryota; Viridiplantae; Streptophyta; Embryophyta; Tracheophyta; Spermatophyta; Magnoliophyta; eudicotyledons; Gunneridae; Pentapetalae; rosids; malvids; Brassicales; Brassicaceae; Camelineae; Arabidopsis	ENOG410Y96G^indole acetic acid carboxyl methyltransferase activity	molecular_function^identical protein binding
TRINITY_DN492558_c0_g4	134.979	0	67.4897	-8.63573	2.36539	-3.65088	0.000261346	0.0366974	96.308	0	0	103.612	0	9.106	ATPBM_ACTDE^ATPBM_ACTDE^Q:282-1,H:50-143^86.17%ID^E:2e-54^RecName: Full=ATP synthase subunit beta, mitochondrial;^Eukaryota; Viridiplantae; Streptophyta; Embryophyta; Tracheophyta; Spermatophyta; Magnoliophyta; eudicotyledons; Gunneridae; Pentapetalae; asterids; Ericales; Actinidiaceae; Actinidia	.	cellular_component^mitochondrial inner membrane
TRINITY_DN492843_c2_g16	402.978	1.13667	202.057	-7.15151	1.98517	-3.60246	0.000315219	0.040804	336.748	0	838.655	44.668	1.558	171.174	PGLR_GOSHI^PGLR_GOSHI^Q:259-8,H:13-97^47.06%ID^E:3e-18^RecName: Full=Polygalacturonase;^Eukaryota; Viridiplantae; Streptophyta; Embryophyta; Tracheophyta; Spermatophyta; Magnoliophyta; eudicotyledons; Gunneridae; Pentapetalae; rosids; malvids; Malvales; Malvaceae; Malvoideae; Gossypium	.	cellular_component^cell wall
TRINITY_DN493134_c2_g4	1869.63	2.46279	936.048	-8.26116	1.94376	-4.25008	2.14e-05	0.00860576	3747.53	0	121.63	619.375	6.931	277.737	#N/A	#N/A	#N/A
TRINITY_DN493167_c2_g9	406.086	1.13667	203.611	-7.19012	1.95707	-3.67392	0.000238857	0.0352164	202.682	0	1.722	99.995	1.246	123.438	H2AX_CICAR^H2AX_CICAR^Q:649-494,H:88-139^84.62%ID^E:2e-21^RecName: Full=Histone H2AX;^Eukaryota; Viridiplantae; Streptophyta; Embryophyta; Tracheophyta; Spermatophyta; Magnoliophyta; eudicotyledons; Gunneridae; Pentapetalae; rosids; fabids; Fabales; Fabaceae; Papilionoideae; Cicereae; Cicer	.	cellular_component^nucleosome
TRINITY_DN493613_c2_g2	126.152	0	63.0758	-8.56796	2.36664	-3.6203	0.000294258	0.0391391	78.478	0	26.51	33.214	0	21.364	#N/A	#N/A	#N/A
TRINITY_DN493727_c3_g2	108.826	0	54.4132	-8.40162	2.37473	-3.53793	0.000403283	0.0468551	25.315	0	0	19.087	0	1.751	RHM3_ARATH^RHM3_ARATH^Q:2-451,H:512-661^85.33%ID^E:4e-86^RecName: Full=Trifunctional UDP-glucose 4,6-dehydratase/UDP-4-keto-6-deoxy-D-glucose 3,5-epimerase/UDP-4-keto-L-rhamnose-reductase RHM3 {ECO:0000305|PubMed:17190829};^Eukaryota; Viridiplantae; Streptophyta; Embryophyta; Tracheophyta; Spermatophyta; Magnoliophyta; eudicotyledons; Gunneridae; Pentapetalae; rosids; malvids; Brassicales; Brassi…	COG1088^dTDP-glucose 4-6-dehydratase	cellular_component^cytosol
TRINITY_DN493775_c1_g3	614.091	2.65223	308.372	-6.78416	1.93554	-3.50505	0.000456524	0.0494346	117.963	0	15.59	55.395	1.212	27.37	OP162_ARATH^OP162_ARATH^Q:99-593,H:11-178^65.5%ID^E:6e-66^RecName: Full=Outer envelope pore protein 16-2, chloroplastic;^Eukaryota; Viridiplantae; Streptophyta; Embryophyta; Tracheophyta; Spermatophyta; Magnoliophyta; eudicotyledons; Gunneridae; Pentapetalae; rosids; malvids; Brassicales; Brassicaceae; Camelineae; Arabidopsis	ENOG410YI0M^Mitochondrial import inner membrane translocase subunit Tim17 Tim22 Tim23 family protein	cellular_component^integral component of chloroplast outer membrane
TRINITY_DN494084_c0_g2	207.782	0	103.891	-9.11771	2.33816	-3.89952	9.64e-05	0.021066	9.956	0	0	19.03	0	0.764	YUC11_ARATH^YUC11_ARATH^Q:136-1254,H:4-376^58.67%ID^E:3e-141^RecName: Full=Probable indole-3-pyruvate monooxygenase YUCCA11;^Eukaryota; Viridiplantae; Streptophyta; Embryophyta; Tracheophyta; Spermatophyta; Magnoliophyta; eudicotyledons; Gunneridae; Pentapetalae; rosids; malvids; Brassicales; Brassicaceae; Camelineae; Arabidopsis	COG2072^Monooxygenase	cellular_component^membrane
TRINITY_DN494199_c0_g12	465.385	0	232.692	-10.0061	2.28366	-4.38161	1.18e-05	0.00656694	470.734	0	233.643	566.767	0	132.978	#N/A	#N/A	#N/A
TRINITY_DN494199_c0_g13	449.42	1.32612	225.373	-7.14954	1.95642	-3.6544	0.000257786	0.0365217	1382.04	0	1061.75	982.091	10.435	547.302	#N/A	#N/A	#N/A
TRINITY_DN494199_c0_g2	623.82	0.568335	312.194	-8.4162	1.98718	-4.23525	2.28e-05	0.0090267	808.172	0	181.981	652.236	2.147	271.858	FLA14_ARATH^FLA14_ARATH^Q:191-3,H:20-82^49.21%ID^E:3e-14^RecName: Full=Fasciclin-like arabinogalactan protein 14;^Eukaryota; Viridiplantae; Streptophyta; Embryophyta; Tracheophyta; Spermatophyta; Magnoliophyta; eudicotyledons; Gunneridae; Pentapetalae; rosids; malvids; Brassicales; Brassicaceae; Camelineae; Arabidopsis	ENOG410YHCU^Fasciclin-like arabinogalactan protein	cellular_component^anchored component of membrane
TRINITY_DN494199_c0_g3	1271.48	7.90191	639.693	-6.63445	1.80364	-3.67838	0.000234722	0.0350227	719.499	3.981	393.607	195.656	1.641	163.087	FLA14_ARATH^FLA14_ARATH^Q:428-144,H:67-158^40%ID^E:1e-11^RecName: Full=Fasciclin-like arabinogalactan protein 14;^Eukaryota; Viridiplantae; Streptophyta; Embryophyta; Tracheophyta; Spermatophyta; Magnoliophyta; eudicotyledons; Gunneridae; Pentapetalae; rosids; malvids; Brassicales; Brassicaceae; Camelineae; Arabidopsis	ENOG410YHCU^Fasciclin-like arabinogalactan protein	cellular_component^anchored component of membrane
TRINITY_DN494199_c0_g4	825.997	2.84168	414.42	-7.08034	1.9342	-3.66061	0.000251615	0.0362375	2235.2	0	1362.45	1251.98	16.813	779.33	#N/A	#N/A	#N/A
TRINITY_DN494199_c0_g5	1168.83	2.46279	585.645	-7.67472	1.94103	-3.95394	7.69e-05	0.0183551	825.874	0	218.086	965.075	6.551	249.496	FLA14_ARATH^FLA14_ARATH^Q:272-33,H:48-127^51.25%ID^E:1e-18^RecName: Full=Fasciclin-like arabinogalactan protein 14;^Eukaryota; Viridiplantae; Streptophyta; Embryophyta; Tracheophyta; Spermatophyta; Magnoliophyta; eudicotyledons; Gunneridae; Pentapetalae; rosids; malvids; Brassicales; Brassicaceae; Camelineae; Arabidopsis	ENOG410YHCU^Fasciclin-like arabinogalactan protein	cellular_component^anchored component of membrane
TRINITY_DN494199_c0_g6	5118.13	7.62071	2562.88	-8.47572	1.7683	-4.79315	1.64e-06	0.00324582	2059.97	2.873	493	1698.07	7.665	654.481	FLA14_ARATH^FLA14_ARATH^Q:452-204,H:79-158^39.76%ID^E:2e-08^RecName: Full=Fasciclin-like arabinogalactan protein 14;^Eukaryota; Viridiplantae; Streptophyta; Embryophyta; Tracheophyta; Spermatophyta; Magnoliophyta; eudicotyledons; Gunneridae; Pentapetalae; rosids; malvids; Brassicales; Brassicaceae; Camelineae; Arabidopsis	ENOG410YHCU^Fasciclin-like arabinogalactan protein	cellular_component^anchored component of membrane
TRINITY_DN494199_c0_g7	754.636	0.568335	377.602	-8.66284	1.97831	-4.3789	1.19e-05	0.00656694	679.999	0	390.328	453.896	1.413	163.161	FLA14_ARATH^FLA14_ARATH^Q:233-3,H:20-96^51.95%ID^E:6e-21^RecName: Full=Fasciclin-like arabinogalactan protein 14;^Eukaryota; Viridiplantae; Streptophyta; Embryophyta; Tracheophyta; Spermatophyta; Magnoliophyta; eudicotyledons; Gunneridae; Pentapetalae; rosids; malvids; Brassicales; Brassicaceae; Camelineae; Arabidopsis	ENOG410YHCU^Fasciclin-like arabinogalactan protein	cellular_component^anchored component of membrane
TRINITY_DN494450_c1_g4	580.717	0.757781	290.737	-7.84447	2.12083	-3.69878	0.000216635	0.0336512	4.95	0.246	0	178.583	0.499	2.632	PXG_SESIN^PXG_SESIN^Q:2-157,H:193-244^73.08%ID^E:1e-21^RecName: Full=Peroxygenase;^Eukaryota; Viridiplantae; Streptophyta; Embryophyta; Tracheophyta; Spermatophyta; Magnoliophyta; eudicotyledons; Gunneridae; Pentapetalae; asterids; lamiids; Lamiales; Pedaliaceae; Sesamum	.	cellular_component^endoplasmic reticulum
TRINITY_DN494450_c1_g5	551.63	0	275.815	-9.74229	2.3568	-4.1337	3.57e-05	0.0127263	3.042	0.246	0	157.062	0	0.647	PXG_SESIN^PXG_SESIN^Q:2-157,H:193-244^73.08%ID^E:8e-22^RecName: Full=Peroxygenase;^Eukaryota; Viridiplantae; Streptophyta; Embryophyta; Tracheophyta; Spermatophyta; Magnoliophyta; eudicotyledons; Gunneridae; Pentapetalae; asterids; lamiids; Lamiales; Pedaliaceae; Sesamum	.	cellular_component^endoplasmic reticulum
TRINITY_DN494455_c0_g1	121.791	0	60.8955	-8.49612	2.37781	-3.57309	0.000352799	0.0435928	23.453	0	0	45.92	0	1.783	#N/A	#N/A	#N/A
TRINITY_DN494455_c0_g3	539.679	1.89445	270.787	-6.9976	1.94238	-3.60259	0.000315058	0.040804	94.953	0	4.416	74.584	1.288	21.873	#N/A	#N/A	#N/A
TRINITY_DN494455_c0_g4	771.104	0.568335	385.836	-8.67296	1.98986	-4.35858	1.31e-05	0.00694359	115.325	0	0	131.81	0.374	8.416	#N/A	#N/A	#N/A
TRINITY_DN494677_c5_g24	476.806	0	238.403	-8.78884	2.49879	-3.51724	0.00043606	0.0485797	0	0	12.786	328.797	0	0	#N/A	#N/A	#N/A
TRINITY_DN495129_c1_g9	249.171	0	124.586	-9.34629	2.31942	-4.02958	5.59e-05	0.0162021	28.483	0	0	44.589	0	6.962	CML18_ARATH^CML18_ARATH^Q:1-429,H:25-165^82.52%ID^E:4e-64^RecName: Full=Probable calcium-binding protein CML18;^Eukaryota; Viridiplantae; Streptophyta; Embryophyta; Tracheophyta; Spermatophyta; Magnoliophyta; eudicotyledons; Gunneridae; Pentapetalae; rosids; malvids; Brassicales; Brassicaceae; Camelineae; Arabidopsis	COG5126^Calcium-binding protein	cellular_component^plant-type vacuole
TRINITY_DN495294_c0_g3	129.322	0	64.6612	-8.5928	2.36653	-3.63096	0.000282365	0.0381403	39.31	0	10.82	10.942	0	10.814	#N/A	#N/A	#N/A
TRINITY_DN495344_c0_g3	241.428	0	120.714	-9.28347	2.32741	-3.98876	6.64e-05	0.0165709	140.03	0	0	181.108	0	12.587	#N/A	#N/A	#N/A
TRINITY_DN495344_c0_g8	1243.63	0.37889	622.004	-9.57101	2.03547	-4.70212	2.57e-06	0.00361246	107.492	0	0	295.651	0.242	19.719	ATPBM_ACTDE^ATPBM_ACTDE^Q:585-316,H:83-172^84.44%ID^E:8e-49^RecName: Full=ATP synthase subunit beta, mitochondrial;^Eukaryota; Viridiplantae; Streptophyta; Embryophyta; Tracheophyta; Spermatophyta; Magnoliophyta; eudicotyledons; Gunneridae; Pentapetalae; asterids; Ericales; Actinidiaceae; Actinidia	.	cellular_component^mitochondrial inner membrane
TRINITY_DN495418_c1_g3	783.023	2.65223	392.838	-7.08611	1.94024	-3.65219	0.000260015	0.0366974	68.387	0	0	136.405	1.087	7.217	ACFR2_ARATH^ACFR2_ARATH^Q:944-453,H:32-200^46.75%ID^E:3e-44^RecName: Full=Probable transmembrane ascorbate ferrireductase 2;^Eukaryota; Viridiplantae; Streptophyta; Embryophyta; Tracheophyta; Spermatophyta; Magnoliophyta; eudicotyledons; Gunneridae; Pentapetalae; rosids; malvids; Brassicales; Brassicaceae; Camelineae; Arabidopsis	ENOG4111FKI^Cytochrome	cellular_component^Golgi apparatus
TRINITY_DN495448_c6_g2	282.141	0.568335	141.354	-7.40286	2.01685	-3.6705	0.000242079	0.0352405	441.943	0	2.992	81.431	1.433	217.255	H2A1_PEA^H2A1_PEA^Q:46-252,H:23-91^91.3%ID^E:7e-24^RecName: Full=Histone H2A.1;^Eukaryota; Viridiplantae; Streptophyta; Embryophyta; Tracheophyta; Spermatophyta; Magnoliophyta; eudicotyledons; Gunneridae; Pentapetalae; rosids; fabids; Fabales; Fabaceae; Papilionoideae; Fabeae; Pisum	.	cellular_component^nucleosome
TRINITY_DN495979_c3_g1	198.333	0	99.1667	-9.03636	2.3478	-3.84886	0.000118667	0.0237847	31.176	0	0	67.509	0	10.018	GLUA_DICDI^GLUA_DICDI^Q:275-3,H:80-187^31.48%ID^E:1e-05^RecName: Full=Lysosomal beta glucosidase;^Eukaryota; Amoebozoa; Mycetozoa; Dictyosteliida; Dictyostelium	COG1472^hydrolase family 3	cellular_component^lysosome
TRINITY_DN495979_c3_g3	3456.88	0	1728.44	-12.1647	2.18108	-5.57737	2.44e-08	0.000531017	276.004	0	0	850.327	0	43.343	BGLX_ECOLI^BGLX_ECOLI^Q:448-143,H:380-470^34.31%ID^E:1e-05^RecName: Full=Periplasmic beta-glucosidase;^Bacteria; Proteobacteria; Gammaproteobacteria; Enterobacteriales; Enterobacteriaceae; Escherichia	COG1472^hydrolase family 3	cellular_component^outer membrane-bounded periplasmic space
TRINITY_DN496076_c3_g11	1049.24	0.37889	524.811	-9.40447	2.01497	-4.66729	3.05e-06	0.00402253	394.07	0	42.222	685.507	0.845	48.925	#N/A	#N/A	#N/A
TRINITY_DN496076_c3_g12	718.966	0.37889	359.673	-8.9652	2.00467	-4.47216	7.74e-06	0.00534576	1289.43	0	18.008	544.052	1.378	137.308	#N/A	#N/A	#N/A
TRINITY_DN496076_c3_g13	7801.57	20.6805	3911.13	-7.7625	1.75108	-4.43297	9.29e-06	0.0060372	3313.21	15.43	241.968	2642.34	8.856	375.577	#N/A	#N/A	#N/A
TRINITY_DN496076_c3_g2	1616.46	0.757781	808.611	-9.32309	1.9681	-4.7371	2.17e-06	0.00341479	454.156	0	4.913	624.55	0.935	64.791	#N/A	#N/A	#N/A
TRINITY_DN496076_c3_g7	3871.57	11.8314	1941.7	-7.56863	1.76149	-4.29671	1.73e-05	0.00769351	3266.69	12.626	212.587	3348.28	11.979	557.936	#N/A	#N/A	#N/A
TRINITY_DN496287_c3_g12	743.554	0	371.777	-10.3664	2.28403	-4.53864	5.66e-06	0.00523356	88.514	0	5.454	621.081	0	1.507	#N/A	#N/A	#N/A
TRINITY_DN496287_c3_g13	239.248	0	119.624	-9.10713	2.36188	-3.85589	0.000115311	0.0233271	22.218	0	0	157.767	0	0	FLA10_ARATH^FLA10_ARATH^Q:166-336,H:26-84^49.15%ID^E:4e-08^RecName: Full=Fasciclin-like arabinogalactan protein 10;^Eukaryota; Viridiplantae; Streptophyta; Embryophyta; Tracheophyta; Spermatophyta; Magnoliophyta; eudicotyledons; Gunneridae; Pentapetalae; rosids; malvids; Brassicales; Brassicaceae; Camelineae; Arabidopsis	ENOG410YIMZ^Fasciclin-like arabinogalactan protein	cellular_component^anchored component of membrane
TRINITY_DN496287_c3_g15	529.931	0	264.965	-9.52916	2.38917	-3.98848	6.65e-05	0.0165709	1.418	0	0	286.665	0	0	#N/A	#N/A	#N/A
TRINITY_DN496287_c3_g16	172.062	0	86.0311	-8.75263	2.38472	-3.6703	0.000242261	0.0352405	48.031	0	0	276.428	0	2.229	#N/A	#N/A	#N/A
TRINITY_DN496287_c3_g9	2705.86	0	1352.93	-11.6143	2.23967	-5.18574	2.15e-07	0.00133685	94.581	0	0	1378.55	0	5.572	FLA14_ARATH^FLA14_ARATH^Q:63-401,H:28-136^43.36%ID^E:1e-20^RecName: Full=Fasciclin-like arabinogalactan protein 14;^Eukaryota; Viridiplantae; Streptophyta; Embryophyta; Tracheophyta; Spermatophyta; Magnoliophyta; eudicotyledons; Gunneridae; Pentapetalae; rosids; malvids; Brassicales; Brassicaceae; Camelineae; Arabidopsis	ENOG410YHCU^Fasciclin-like arabinogalactan protein	cellular_component^anchored component of membrane
TRINITY_DN496291_c0_g3	1496.1	7.71246	751.905	-6.87426	1.80778	-3.8026	0.000143187	0.0267286	342.673	2.093	16.043	361.135	1.073	62.838	GRDH1_ARATH^GRDH1_ARATH^Q:1-255,H:204-288^83.53%ID^E:3e-45^RecName: Full=Glucose and ribitol dehydrogenase homolog 1;^Eukaryota; Viridiplantae; Streptophyta; Embryophyta; Tracheophyta; Spermatophyta; Magnoliophyta; eudicotyledons; Gunneridae; Pentapetalae; rosids; malvids; Brassicales; Brassicaceae; Camelineae; Arabidopsis	COG1028^Dehydrogenase reductase	cellular_component^chloroplast
TRINITY_DN496291_c0_g5	370.115	1.13667	185.626	-7.07102	1.95951	-3.60856	0.000307899	0.0404585	497.744	0	9.54	297.653	3.76	63.942	GRDH1_ARATH^GRDH1_ARATH^Q:1-87,H:260-288^79.31%ID^E:4e-08^RecName: Full=Glucose and ribitol dehydrogenase homolog 1;^Eukaryota; Viridiplantae; Streptophyta; Embryophyta; Tracheophyta; Spermatophyta; Magnoliophyta; eudicotyledons; Gunneridae; Pentapetalae; rosids; malvids; Brassicales; Brassicaceae; Camelineae; Arabidopsis	COG1028^Dehydrogenase reductase	cellular_component^chloroplast
TRINITY_DN496291_c0_g9	122.715	0	61.3576	-8.54513	2.36592	-3.61176	0.000304132	0.0400846	126.905	0	0	51.414	0	23.359	GRDH1_ARATH^GRDH1_ARATH^Q:1-300,H:78-177^75%ID^E:2e-42^RecName: Full=Glucose and ribitol dehydrogenase homolog 1;^Eukaryota; Viridiplantae; Streptophyta; Embryophyta; Tracheophyta; Spermatophyta; Magnoliophyta; eudicotyledons; Gunneridae; Pentapetalae; rosids; malvids; Brassicales; Brassicaceae; Camelineae; Arabidopsis	COG1028^Dehydrogenase reductase	cellular_component^chloroplast
TRINITY_DN496398_c0_g2	536.547	0	268.274	-10.1885	2.26974	-4.48883	7.16e-06	0.00534576	68.348	0	0	97.129	0	7.779	#N/A	#N/A	#N/A
TRINITY_DN496398_c0_g3	111.879	0	55.9395	-8.43748	2.37189	-3.55728	0.00037471	0.0451459	43.017	0	5.576	37.525	0	5.296	#N/A	#N/A	#N/A
TRINITY_DN496500_c0_g2	621.665	2.65223	312.158	-6.79939	1.93572	-3.5126	0.000443752	0.0486159	107.658	0	109.12	87.301	1.274	58.148	.	.	.
TRINITY_DN496669_c2_g11	195.437	0.37889	97.9078	-7.3053	2.06317	-3.54081	0.000398895	0.0467643	143.65	0	12.057	26.162	0.457	31.987	GLUA_DICDI^GLUA_DICDI^Q:21-392,H:505-644^29.29%ID^E:3e-09^RecName: Full=Lysosomal beta glucosidase;^Eukaryota; Amoebozoa; Mycetozoa; Dictyosteliida; Dictyostelium	COG1472^hydrolase family 3	cellular_component^lysosome
TRINITY_DN496669_c2_g18	1844.54	0.757781	922.648	-9.51536	1.94913	-4.88184	1.05e-06	0.00289275	869.699	0	35.641	552.89	1.073	145.884	#N/A	#N/A	#N/A
TRINITY_DN496669_c2_g3	239.748	0	119.874	-9.30765	2.32138	-4.00954	6.08e-05	0.0164556	285.525	0	14.508	103.35	0	72.666	#N/A	#N/A	#N/A
TRINITY_DN496865_c2_g10	141.76	0	70.8798	-8.50163	2.40755	-3.53123	0.000413625	0.0472184	35.279	0	0	271.161	0	0	#N/A	#N/A	#N/A
TRINITY_DN496865_c2_g12	1651.49	0	825.743	-11.3525	2.21878	-5.11653	3.11e-07	0.00169199	1015.53	0	5.752	1937.13	0	155.669	#N/A	#N/A	#N/A
TRINITY_DN496865_c2_g13	689.042	0	344.521	-9.06772	2.48911	-3.64296	0.000269517	0.0372972	0	0	0	779.303	0	0	#N/A	#N/A	#N/A
TRINITY_DN496865_c2_g14	553.691	0	276.846	-10.0188	2.30684	-4.34308	1.4e-05	0.00710948	78.32	0	7.872	499.69	0	7.249	#N/A	#N/A	#N/A
TRINITY_DN496865_c2_g15	508.005	0	254.002	-10.0682	2.28484	-4.40653	1.05e-05	0.00634523	849.193	0	0	1226.55	0	166.26	#N/A	#N/A	#N/A
TRINITY_DN496865_c2_g18	458.278	0	229.139	-9.42508	2.38974	-3.94397	8.01e-05	0.0186809	3.921	0	0	484.141	0	0	#N/A	#N/A	#N/A
TRINITY_DN496865_c2_g19	1161.02	0	580.509	-10.9861	2.23424	-4.91717	8.78e-07	0.00289275	383.789	0	10.036	648.835	0	69.047	FLA8_ARATH^FLA8_ARATH^Q:300-16,H:9-105^46.39%ID^E:1e-16^RecName: Full=Fasciclin-like arabinogalactan protein 8;^Eukaryota; Viridiplantae; Streptophyta; Embryophyta; Tracheophyta; Spermatophyta; Magnoliophyta; eudicotyledons; Gunneridae; Pentapetalae; rosids; malvids; Brassicales; Brassicaceae; Camelineae; Arabidopsis	ENOG410YIMZ^Fasciclin-like arabinogalactan protein	cellular_component^anchored component of membrane
TRINITY_DN496865_c2_g2	2932.13	1.51556	1466.82	-9.37177	1.93869	-4.83408	1.34e-06	0.00321817	1135.91	0	2.186	1573.1	3.234	149.683	FLA14_ARATH^FLA14_ARATH^Q:269-3,H:36-122^51.69%ID^E:2e-20^RecName: Full=Fasciclin-like arabinogalactan protein 14;^Eukaryota; Viridiplantae; Streptophyta; Embryophyta; Tracheophyta; Spermatophyta; Magnoliophyta; eudicotyledons; Gunneridae; Pentapetalae; rosids; malvids; Brassicales; Brassicaceae; Camelineae; Arabidopsis	ENOG410YHCU^Fasciclin-like arabinogalactan protein	cellular_component^anchored component of membrane
TRINITY_DN496865_c2_g3	1864.17	0	932.086	-11.4813	2.21312	-5.18785	2.13e-07	0.00133685	748.79	0	0	1397.07	0	133.116	#N/A	#N/A	#N/A
TRINITY_DN496865_c2_g4	1769.32	0.189445	884.753	-10.4706	2.08647	-5.01832	5.21e-07	0.00226718	140.822	0	0	578.392	0.159	25.45	#N/A	#N/A	#N/A
TRINITY_DN496865_c2_g6	5531.76	0.37889	2766.07	-11.4516	1.9848	-5.76967	7.94e-09	0.000345452	2253.36	0	5.322	2695.3	0.492	297.912	#N/A	#N/A	#N/A
TRINITY_DN496865_c2_g7	890.761	0	445.381	-10.7566	2.23773	-4.80694	1.53e-06	0.00321817	796.702	0	0	300.599	0	111.541	#N/A	#N/A	#N/A
TRINITY_DN496865_c2_g8	280.015	0	140.007	-9.48027	2.31029	-4.10351	4.07e-05	0.0140471	332.344	0	0	213.287	0	72.783	#N/A	#N/A	#N/A
TRINITY_DN496880_c4_g10	212.26	0.568335	106.414	-7.05629	2.01269	-3.5059	0.000455065	0.0494346	72.395	0	1.656	27.823	0.409	17.055	#N/A	#N/A	#N/A
TRINITY_DN496933_c1_g5	127.063	0	63.5315	-8.58702	2.3632	-3.63364	0.000279453	0.0379829	49.552	0	0	26.287	0	8.554	#N/A	#N/A	#N/A
TRINITY_DN496984_c1_g3	653.633	0	326.816	-10.4129	2.25637	-4.61492	3.93e-06	0.00459818	93.282	0	0	43.531	0	7.217	LRX6_ARATH^LRX6_ARATH^Q:1280-867,H:237-374^50%ID^E:1e-37^RecName: Full=Leucine-rich repeat extensin-like protein 6;^Eukaryota; Viridiplantae; Streptophyta; Embryophyta; Tracheophyta; Spermatophyta; Magnoliophyta; eudicotyledons; Gunneridae; Pentapetalae; rosids; malvids; Brassicales; Brassicaceae; Camelineae; Arabidopsis	ENOG410Y973^leucine-rich repeat extensin-like protein	cellular_component^cell wall
TRINITY_DN497160_c4_g1	2296.88	1.89445	1149.39	-8.84333	1.92254	-4.59981	4.23e-06	0.00459818	563.7	0	6.238	596.364	0.928	57.139	OP162_ARATH^OP162_ARATH^Q:700-443,H:92-178^70.11%ID^E:5e-22^RecName: Full=Outer envelope pore protein 16-2, chloroplastic;^Eukaryota; Viridiplantae; Streptophyta; Embryophyta; Tracheophyta; Spermatophyta; Magnoliophyta; eudicotyledons; Gunneridae; Pentapetalae; rosids; malvids; Brassicales; Brassicaceae; Camelineae; Arabidopsis	ENOG410YI0M^Mitochondrial import inner membrane translocase subunit Tim17 Tim22 Tim23 family protein	cellular_component^integral component of chloroplast outer membrane
TRINITY_DN497160_c4_g2	423.372	0.189445	211.781	-8.84724	2.07824	-4.25707	2.07e-05	0.00841916	234.848	0	0	127.886	0.208	47.694	OP162_ARATH^OP162_ARATH^Q:122-3,H:9-48^62.5%ID^E:1e-09^RecName: Full=Outer envelope pore protein 16-2, chloroplastic;^Eukaryota; Viridiplantae; Streptophyta; Embryophyta; Tracheophyta; Spermatophyta; Magnoliophyta; eudicotyledons; Gunneridae; Pentapetalae; rosids; malvids; Brassicales; Brassicaceae; Camelineae; Arabidopsis	ENOG410YI0M^Mitochondrial import inner membrane translocase subunit Tim17 Tim22 Tim23 family protein	cellular_component^integral component of chloroplast outer membrane
TRINITY_DN497160_c4_g3	596.136	1.32612	298.731	-7.49253	1.96673	-3.80964	0.000139169	0.0263175	151.372	0	0	265.884	1.773	12.502	OP162_ARATH^OP162_ARATH^Q:362-36,H:70-178^67.57%ID^E:4e-30^RecName: Full=Outer envelope pore protein 16-2, chloroplastic;^Eukaryota; Viridiplantae; Streptophyta; Embryophyta; Tracheophyta; Spermatophyta; Magnoliophyta; eudicotyledons; Gunneridae; Pentapetalae; rosids; malvids; Brassicales; Brassicaceae; Camelineae; Arabidopsis	ENOG410YI0M^Mitochondrial import inner membrane translocase subunit Tim17 Tim22 Tim23 family protein	cellular_component^integral component of chloroplast outer membrane
TRINITY_DN497160_c4_g4	151.352	0	75.6759	-8.77794	2.35578	-3.72612	0.000194447	0.0321277	208.322	0	0	56.009	0	40.085	OP162_ARATH^OP162_ARATH^Q:287-3,H:11-106^60.2%ID^E:3e-29^RecName: Full=Outer envelope pore protein 16-2, chloroplastic;^Eukaryota; Viridiplantae; Streptophyta; Embryophyta; Tracheophyta; Spermatophyta; Magnoliophyta; eudicotyledons; Gunneridae; Pentapetalae; rosids; malvids; Brassicales; Brassicaceae; Camelineae; Arabidopsis	ENOG410YI0M^Mitochondrial import inner membrane translocase subunit Tim17 Tim22 Tim23 family protein	cellular_component^integral component of chloroplast outer membrane
TRINITY_DN497160_c4_g8	142.235	0	71.1174	-8.68482	2.36539	-3.67163	0.000241009	0.0352405	45.837	0	0	64.722	0	11.674	OP162_ARATH^OP162_ARATH^Q:260-3,H:9-95^55.06%ID^E:3e-21^RecName: Full=Outer envelope pore protein 16-2, chloroplastic;^Eukaryota; Viridiplantae; Streptophyta; Embryophyta; Tracheophyta; Spermatophyta; Magnoliophyta; eudicotyledons; Gunneridae; Pentapetalae; rosids; malvids; Brassicales; Brassicaceae; Camelineae; Arabidopsis	ENOG410YI0M^Mitochondrial import inner membrane translocase subunit Tim17 Tim22 Tim23 family protein	cellular_component^integral component of chloroplast outer membrane
TRINITY_DN497307_c1_g1	873.659	0	436.83	-9.24074	2.48368	-3.72058	0.000198767	0.0326176	0	0	0	274.631	0	4.277	#N/A	#N/A	#N/A
TRINITY_DN497578_c3_g9	518.455	1.32612	259.89	-7.34005	1.94608	-3.7717	0.000162139	0.0287839	289.81	0	2.716	153.9	2.285	160.052	H3_GRIJA^H3_GRIJA^Q:375-187,H:74-136^95.24%ID^E:6e-23^RecName: Full=Histone H3;^Eukaryota; Rhodophyta; Florideophyceae; Ceramiales; Ceramiaceae; Griffithsia	.	cellular_component^nucleosome
TRINITY_DN497701_c0_g2	338.096	1.13667	169.616	-6.94996	1.9669	-3.53347	0.000410149	0.0470686	68.815	0	8.402	70.978	0.9	12.629	OLEE1_BETPN^OLEE1_BETPN^Q:188-499,H:29-127^39.42%ID^E:2e-11^RecName: Full=Olee1-like protein;^Eukaryota; Viridiplantae; Streptophyta; Embryophyta; Tracheophyta; Spermatophyta; Magnoliophyta; eudicotyledons; Gunneridae; Pentapetalae; rosids; fabids; Fagales; Betulaceae; Betula	.	cellular_component^extracellular space
TRINITY_DN497701_c0_g8	898.941	6.72233	452.832	-6.35249	1.78198	-3.56485	0.000364065	0.0442309	307.41	1.532	18.88	248.662	3.711	58.88	OLEE1_BETPN^OLEE1_BETPN^Q:1-399,H:34-159^38.35%ID^E:2e-17^RecName: Full=Olee1-like protein;^Eukaryota; Viridiplantae; Streptophyta; Embryophyta; Tracheophyta; Spermatophyta; Magnoliophyta; eudicotyledons; Gunneridae; Pentapetalae; rosids; fabids; Fagales; Betulaceae; Betula	.	cellular_component^extracellular space
TRINITY_DN498123_c5_g1	570.26	0	285.13	-10.2376	2.26948	-4.51101	6.45e-06	0.00529486	210.746	0	62.206	263.7	0	0	#N/A	#N/A	#N/A
TRINITY_DN498123_c5_g10	362.639	0.189445	181.414	-8.31529	2.2495	-3.69651	0.000218588	0.0337136	1.814	0	0	167.026	0.263	0	#N/A	#N/A	#N/A
TRINITY_DN498123_c5_g12	377.673	0	188.836	-9.80344	2.29172	-4.27777	1.89e-05	0.00815139	1055.82	0	170.233	256.317	0	220.407	#N/A	#N/A	#N/A
TRINITY_DN498123_c5_g2	1116.62	6.77118	561.697	-6.57069	1.81114	-3.62792	0.000285711	0.0384143	3216.58	5.581	1254.79	1505.24	32.136	929.894	#N/A	#N/A	#N/A
TRINITY_DN498123_c5_g25	230.712	0	115.356	-8.59045	2.4556	-3.49831	0.00046822	0.0497882	0.325	0	0	127.567	0	0	#N/A	#N/A	#N/A
TRINITY_DN498123_c5_g26	722.539	4.44899	363.494	-6.60945	1.81047	-3.65067	0.000261558	0.0366974	891.109	8.577	381.727	1084.35	8.676	128.595	#N/A	#N/A	#N/A
TRINITY_DN498123_c5_g29	507.251	0	253.626	-10.0776	2.28279	-4.41461	1.01e-05	0.0061989	94.66	0	3.743	178.537	0	7.164	#N/A	#N/A	#N/A
TRINITY_DN498123_c5_g33	518.789	0	259.395	-9.99886	2.30126	-4.34495	1.39e-05	0.00710948	41.774	0	6.658	196.612	0	5.933	#N/A	#N/A	#N/A
TRINITY_DN498169_c3_g12	1080.22	6.43519	543.329	-6.6504	1.84459	-3.60535	0.000311732	0.040804	77.029	1.614	19.841	238.709	1.087	10.772	#N/A	#N/A	#N/A
TRINITY_DN498169_c3_g14	1356.49	10.2241	683.355	-6.38751	1.75444	-3.64076	0.000271835	0.0372972	564.111	2.736	304.869	234.842	4.681	150.988	#N/A	#N/A	#N/A
TRINITY_DN498334_c1_g10	197.34	0.37889	98.8595	-7.32748	2.05463	-3.56633	0.000362013	0.0441048	594.131	0	46.009	116.045	1.662	71.286	INT4_ARATH^INT4_ARATH^Q:236-3,H:424-501^65.38%ID^E:1e-30^RecName: Full=Inositol transporter 4;^Eukaryota; Viridiplantae; Streptophyta; Embryophyta; Tracheophyta; Spermatophyta; Magnoliophyta; eudicotyledons; Gunneridae; Pentapetalae; rosids; malvids; Brassicales; Brassicaceae; Camelineae; Arabidopsis	ENOG410XNQK^Transporter	cellular_component^integral component of plasma membrane
TRINITY_DN498334_c1_g11	182.632	0	91.3161	-9.00233	2.34199	-3.84388	0.000121105	0.0240296	534.615	0	0	164.205	0	51.663	#N/A	#N/A	#N/A
TRINITY_DN498334_c1_g19	260.603	0	130.301	-9.37414	2.32075	-4.03928	5.36e-05	0.0156509	114.818	0	1.998	142.354	0	25.927	INT4_ARATH^INT4_ARATH^Q:326-3,H:296-407^67.86%ID^E:1e-42^RecName: Full=Inositol transporter 4;^Eukaryota; Viridiplantae; Streptophyta; Embryophyta; Tracheophyta; Spermatophyta; Magnoliophyta; eudicotyledons; Gunneridae; Pentapetalae; rosids; malvids; Brassicales; Brassicaceae; Camelineae; Arabidopsis	ENOG410XNQK^Transporter	cellular_component^integral component of plasma membrane
TRINITY_DN498334_c1_g7	3467.17	15.9933	1741.58	-7.02221	1.78189	-3.94088	8.12e-05	0.0186809	1706.94	18.932	57.182	958.659	3.677	227.931	INT4_ARATH^INT4_ARATH^Q:403-206,H:496-561^80.3%ID^E:2e-15^RecName: Full=Inositol transporter 4;^Eukaryota; Viridiplantae; Streptophyta; Embryophyta; Tracheophyta; Spermatophyta; Magnoliophyta; eudicotyledons; Gunneridae; Pentapetalae; rosids; malvids; Brassicales; Brassicaceae; Camelineae; Arabidopsis	ENOG410XNQK^Transporter	cellular_component^integral component of plasma membrane
TRINITY_DN498334_c1_g8	305.403	0	152.702	-9.44631	2.33053	-4.05328	5.05e-05	0.0154188	47.223	0	0	171.007	0	6.92	INT4_ARATH^INT4_ARATH^Q:212-3,H:447-516^78.57%ID^E:4e-33^RecName: Full=Inositol transporter 4;^Eukaryota; Viridiplantae; Streptophyta; Embryophyta; Tracheophyta; Spermatophyta; Magnoliophyta; eudicotyledons; Gunneridae; Pentapetalae; rosids; malvids; Brassicales; Brassicaceae; Camelineae; Arabidopsis	ENOG410XNQK^Transporter	cellular_component^integral component of plasma membrane
TRINITY_DN498567_c1_g1	811.151	0	405.576	-9.18725	2.48531	-3.69662	0.00021849	0.0337136	0	0	0	94.376	0	0	#N/A	#N/A	#N/A
TRINITY_DN498623_c2_g2	154.777	0	77.3884	-8.56136	2.40819	-3.5551	0.000377839	0.0453132	5.386	0	4.041	36.251	0	2.505	#N/A	#N/A	#N/A
TRINITY_DN498662_c0_g3	300.354	0.189445	150.272	-8.39744	2.10575	-3.98785	6.67e-05	0.0165709	30.4	0	0	38.355	0.055	3.364	FBK50_ARATH^FBK50_ARATH^Q:1172-339,H:162-422^28.96%ID^E:1e-22^RecName: Full=F-box/kelch-repeat protein At3g06240;^Eukaryota; Viridiplantae; Streptophyta; Embryophyta; Tracheophyta; Spermatophyta; Magnoliophyta; eudicotyledons; Gunneridae; Pentapetalae; rosids; malvids; Brassicales; Brassicaceae; Camelineae; Arabidopsis	ENOG410ZSG0^FBOX	.
TRINITY_DN498919_c0_g14	247.916	0.568335	124.242	-7.23617	2.02245	-3.57792	0.00034634	0.0432865	70.185	0	10.136	101.258	0.741	9.212	#N/A	#N/A	#N/A
TRINITY_DN498919_c0_g17	318.421	0.189445	159.305	-8.14705	2.26124	-3.60292	0.000314663	0.040804	1.03	0	0	118.229	0.166	0	#N/A	#N/A	#N/A
TRINITY_DN499233_c0_g1	234.65	0	117.325	-8.68936	2.43955	-3.56187	0.000368217	0.0446107	0.642	0	1.016	175.045	0	0	UCRI3_TOBAC^UCRI3_TOBAC^Q:385-254,H:225-268^90.91%ID^E:4e-23^RecName: Full=Cytochrome b-c1 complex subunit Rieske-3, mitochondrial;^Eukaryota; Viridiplantae; Streptophyta; Embryophyta; Tracheophyta; Spermatophyta; Magnoliophyta; eudicotyledons; Gunneridae; Pentapetalae; asterids; lamiids; Solanales; Solanaceae; Nicotianoideae; Nicotianeae; Nicotiana	.	cellular_component^integral component of membrane
TRINITY_DN499242_c3_g1	817.531	1.27727	409.404	-8.16407	2.06115	-3.96092	7.47e-05	0.0180162	378.221	0.492	0	30.473	0	0.191	#N/A	#N/A	#N/A
TRINITY_DN499364_c1_g15	212.538	0	106.269	-9.17488	2.32988	-3.93792	8.22e-05	0.0187162	692.173	0	31.445	224.593	0	30.416	#N/A	#N/A	#N/A
TRINITY_DN499390_c0_g1	2263.93	0	1131.97	-11.7008	2.202	-5.31371	1.07e-07	0.00133685	39.794	0	0	84.969	0	4.542	SBT4F_ARATH^SBT4F_ARATH^Q:74-2251,H:20-764^56.67%ID^E:0^RecName: Full=Subtilisin-like protease SBT4.15 {ECO:0000303|PubMed:16193095};^Eukaryota; Viridiplantae; Streptophyta; Embryophyta; Tracheophyta; Spermatophyta; Magnoliophyta; eudicotyledons; Gunneridae; Pentapetalae; rosids; malvids; Brassicales; Brassicaceae; Camelineae; Arabidopsis	COG1404^peptidase (S8 and S53, subtilisin, kexin, sedolisin	molecular_function^serine-type endopeptidase activity
TRINITY_DN499490_c3_g1	175.404	0.189445	87.7967	-7.75888	2.11317	-3.67168	0.000240965	0.0352405	64.165	0	0	38.424	0.042	6.601	C93B1_GLYEC^C93B1_GLYEC^Q:1139-3,H:5-379^51.29%ID^E:2e-115^RecName: Full=Licodione synthase;^Eukaryota; Viridiplantae; Streptophyta; Embryophyta; Tracheophyta; Spermatophyta; Magnoliophyta; eudicotyledons; Gunneridae; Pentapetalae; rosids; fabids; Fabales; Fabaceae; Papilionoideae; Galegeae; Glycyrrhiza	.	cellular_component^integral component of membrane
TRINITY_DN499490_c3_g3	366.48	0.947226	183.714	-7.2464	1.96833	-3.6815	0.000231863	0.0348951	127.46	0	0.563	44.486	0.831	8.172	C93A1_SOYBN^C93A1_SOYBN^Q:203-27,H:443-502^53.33%ID^E:3e-15^RecName: Full=3,9-dihydroxypterocarpan 6A-monooxygenase;^Eukaryota; Viridiplantae; Streptophyta; Embryophyta; Tracheophyta; Spermatophyta; Magnoliophyta; eudicotyledons; Gunneridae; Pentapetalae; rosids; fabids; Fabales; Fabaceae; Papilionoideae; Phaseoleae; Glycine; Soja	COG2124^Cytochrome p450	cellular_component^membrane
TRINITY_DN499551_c2_g6	1419.35	6.10515	712.729	-7.11916	1.77226	-4.017	5.89e-05	0.016434	468.065	1.259	26.377	242.122	2.036	90.092	VCL43_ARATH^VCL43_ARATH^Q:1-276,H:359-450^61.96%ID^E:1e-31^RecName: Full=Vicilin-like seed storage protein At4g36700;^Eukaryota; Viridiplantae; Streptophyta; Embryophyta; Tracheophyta; Spermatophyta; Magnoliophyta; eudicotyledons; Gunneridae; Pentapetalae; rosids; malvids; Brassicales; Brassicaceae; Camelineae; Arabidopsis	.	molecular_function^nutrient reservoir activity
TRINITY_DN499785_c1_g6	154.525	0.189445	77.357	-7.58998	2.12617	-3.5698	0.000357258	0.0439028	41.869	0	0	48.866	0.18	16.959	NEP1_NEPGR^NEP1_NEPGR^Q:449-15,H:280-427^41.06%ID^E:6e-26^RecName: Full=Aspartic proteinase nepenthesin-1;^Eukaryota; Viridiplantae; Streptophyta; Embryophyta; Tracheophyta; Spermatophyta; Magnoliophyta; eudicotyledons; Gunneridae; Pentapetalae; Caryophyllales; Nepenthaceae; Nepenthes	.	cellular_component^extracellular region
TRINITY_DN500116_c1_g8	343.526	0.947226	172.237	-7.16558	1.96813	-3.64081	0.000271779	0.0372972	108.981	0	0.585	64.847	0.72	20.27	U83A1_ARATH^U83A1_ARATH^Q:82-465,H:333-461^51.94%ID^E:4e-45^RecName: Full=UDP-glycosyltransferase 83A1;^Eukaryota; Viridiplantae; Streptophyta; Embryophyta; Tracheophyta; Spermatophyta; Magnoliophyta; eudicotyledons; Gunneridae; Pentapetalae; rosids; malvids; Brassicales; Brassicaceae; Camelineae; Arabidopsis	COG1819^Transferase	molecular_function^transferase activity, transferring hexosyl groups
TRINITY_DN500839_c2_g13	253.548	0	126.774	-8.75955	2.43629	-3.59545	0.000323832	0.0415479	0.412	0	0	111.358	0	0	PKP2_ARATH^PKP2_ARATH^Q:485-327,H:527-579^77.36%ID^E:3e-20^RecName: Full=Plastidial pyruvate kinase 2;^Eukaryota; Viridiplantae; Streptophyta; Embryophyta; Tracheophyta; Spermatophyta; Magnoliophyta; eudicotyledons; Gunneridae; Pentapetalae; rosids; malvids; Brassicales; Brassicaceae; Camelineae; Arabidopsis	COG0469^Pyruvate kinase	cellular_component^chloroplast
TRINITY_DN501069_c2_g4	829.643	0.757781	415.2	-8.51046	1.9596	-4.34296	1.41e-05	0.00710948	71.326	0	6.216	55.713	0.118	15.962	STP6_ARATH^STP6_ARATH^Q:136-1620,H:13-505^63.03%ID^E:0^RecName: Full=Sugar transport protein 6;^Eukaryota; Viridiplantae; Streptophyta; Embryophyta; Tracheophyta; Spermatophyta; Magnoliophyta; eudicotyledons; Gunneridae; Pentapetalae; rosids; malvids; Brassicales; Brassicaceae; Camelineae; Arabidopsis	ENOG410XNQK^Transporter	cellular_component^integral component of plasma membrane
TRINITY_DN501069_c2_g5	148.973	0	74.4866	-8.76285	2.35581	-3.71967	0.000199482	0.0326176	67.682	0	0	24.308	0	5.795	STP6_ARATH^STP6_ARATH^Q:1-312,H:402-505^63.46%ID^E:4e-39^RecName: Full=Sugar transport protein 6;^Eukaryota; Viridiplantae; Streptophyta; Embryophyta; Tracheophyta; Spermatophyta; Magnoliophyta; eudicotyledons; Gunneridae; Pentapetalae; rosids; malvids; Brassicales; Brassicaceae; Camelineae; Arabidopsis	ENOG410XNQK^Transporter	cellular_component^integral component of plasma membrane
TRINITY_DN501137_c0_g5	1113.88	0.37889	557.128	-9.49067	2.0068	-4.72926	2.25e-06	0.00341479	53.298	0	0	64.563	0.062	3.269	SSG1_MANES^SSG1_MANES^Q:21-1115,H:108-472^81.37%ID^E:0^RecName: Full=Granule-bound starch synthase 1, chloroplastic/amyloplastic;^Eukaryota; Viridiplantae; Streptophyta; Embryophyta; Tracheophyta; Spermatophyta; Magnoliophyta; eudicotyledons; Gunneridae; Pentapetalae; rosids; fabids; Malpighiales; Euphorbiaceae; Crotonoideae; Manihoteae; Manihot	.	cellular_component^amyloplast
TRINITY_DN501150_c1_g4	222.993	0	111.496	-9.19337	2.33356	-3.93963	8.16e-05	0.0186809	51.049	0	2.76	43.167	0	3.258	COL12_ARATH^COL12_ARATH^Q:341-3,H:246-351^60.18%ID^E:2e-34^RecName: Full=Zinc finger protein CONSTANS-LIKE 12;^Eukaryota; Viridiplantae; Streptophyta; Embryophyta; Tracheophyta; Spermatophyta; Magnoliophyta; eudicotyledons; Gunneridae; Pentapetalae; rosids; malvids; Brassicales; Brassicaceae; Camelineae; Arabidopsis	ENOG410YKC1^zinc finger	cellular_component^nucleus
TRINITY_DN501264_c0_g4	822.93	0	411.465	-10.6736	2.24147	-4.76188	1.92e-06	0.00333678	338.8	0	0	195.554	0	18.212	VTSS2_HYOMU^VTSS2_HYOMU^Q:437-255,H:240-300^49.18%ID^E:5e-11^RecName: Full=Vetispiradiene synthase 2;^Eukaryota; Viridiplantae; Streptophyta; Embryophyta; Tracheophyta; Spermatophyta; Magnoliophyta; eudicotyledons; Gunneridae; Pentapetalae; asterids; lamiids; Solanales; Solanaceae; Solanoideae; Hyoscyameae; Hyoscyamus	.	cellular_component^cytoplasm
TRINITY_DN501299_c0_g6	146.78	0	73.3902	-8.74577	2.35647	-3.71138	0.000206134	0.0327338	161.764	0	0	122.187	0	23.327	#N/A	#N/A	#N/A
TRINITY_DN501324_c2_g1	4279.2	12.1126	2145.65	-7.63307	1.80754	-4.22291	2.41e-05	0.00943219	1131.85	6.539	19.554	1412.66	2.057	156.751	STP4_ARATH^STP4_ARATH^Q:420-286,H:466-510^75.56%ID^E:3e-17^RecName: Full=Sugar transport protein 4;^Eukaryota; Viridiplantae; Streptophyta; Embryophyta; Tracheophyta; Spermatophyta; Magnoliophyta; eudicotyledons; Gunneridae; Pentapetalae; rosids; malvids; Brassicales; Brassicaceae; Camelineae; Arabidopsis	ENOG410XNQK^Transporter	cellular_component^integral component of plasma membrane
TRINITY_DN501324_c2_g11	198.703	0.189445	99.446	-7.90858	2.11049	-3.74726	0.000178775	0.0306128	634.067	0	0	370.417	1.343	99.888	STP10_ARATH^STP10_ARATH^Q:1-207,H:363-431^71.01%ID^E:3e-19^RecName: Full=Sugar transport protein 10;^Eukaryota; Viridiplantae; Streptophyta; Embryophyta; Tracheophyta; Spermatophyta; Magnoliophyta; eudicotyledons; Gunneridae; Pentapetalae; rosids; malvids; Brassicales; Brassicaceae; Camelineae; Arabidopsis	ENOG410XNQK^Transporter	cellular_component^integral component of membrane
TRINITY_DN501324_c2_g12	867.008	0.568335	433.788	-8.79453	2.00476	-4.38682	1.15e-05	0.00656694	640.855	0	4.88	981.409	2.604	104.579	STP11_ARATH^STP11_ARATH^Q:1-261,H:286-372^74.71%ID^E:2e-34^RecName: Full=Sugar transport protein 11;^Eukaryota; Viridiplantae; Streptophyta; Embryophyta; Tracheophyta; Spermatophyta; Magnoliophyta; eudicotyledons; Gunneridae; Pentapetalae; rosids; malvids; Brassicales; Brassicaceae; Camelineae; Arabidopsis	ENOG410XNQK^Transporter	cellular_component^integral component of plasma membrane
TRINITY_DN501324_c2_g14	815.284	1.13667	408.21	-8.04603	1.97035	-4.08354	4.44e-05	0.0141637	375.369	0	19.731	682.106	2.714	19.528	STP10_ARATH^STP10_ARATH^Q:285-25,H:418-504^79.31%ID^E:2e-42^RecName: Full=Sugar transport protein 10;^Eukaryota; Viridiplantae; Streptophyta; Embryophyta; Tracheophyta; Spermatophyta; Magnoliophyta; eudicotyledons; Gunneridae; Pentapetalae; rosids; malvids; Brassicales; Brassicaceae; Camelineae; Arabidopsis	ENOG410XNQK^Transporter	cellular_component^integral component of membrane
TRINITY_DN501324_c2_g18	1329.22	2.0839	665.652	-8.02598	1.94095	-4.13508	3.55e-05	0.0127263	1091.83	0	40.775	1347.78	7.797	155	STP4_ARATH^STP4_ARATH^Q:1-324,H:212-319^70.37%ID^E:2e-49^RecName: Full=Sugar transport protein 4;^Eukaryota; Viridiplantae; Streptophyta; Embryophyta; Tracheophyta; Spermatophyta; Magnoliophyta; eudicotyledons; Gunneridae; Pentapetalae; rosids; malvids; Brassicales; Brassicaceae; Camelineae; Arabidopsis	ENOG410XNQK^Transporter	cellular_component^integral component of plasma membrane
TRINITY_DN501324_c2_g19	3444.82	11.3119	1728.07	-7.46119	1.76751	-4.22131	2.43e-05	0.00943219	741.487	2.681	52.523	942.94	3.483	178.115	STP9_ARATH^STP9_ARATH^Q:2-484,H:98-258^74.53%ID^E:2e-67^RecName: Full=Sugar transport protein 9;^Eukaryota; Viridiplantae; Streptophyta; Embryophyta; Tracheophyta; Spermatophyta; Magnoliophyta; eudicotyledons; Gunneridae; Pentapetalae; rosids; malvids; Brassicales; Brassicaceae; Camelineae; Arabidopsis	ENOG410XNQK^Transporter	cellular_component^integral component of plasma membrane
TRINITY_DN501324_c2_g21	905.366	5.34737	455.357	-6.70888	1.79291	-3.74189	0.000182639	0.0307895	389.318	2.599	2.705	251.665	1.731	78.758	STP11_ARATH^STP11_ARATH^Q:1-408,H:297-432^73.53%ID^E:5e-56^RecName: Full=Sugar transport protein 11;^Eukaryota; Viridiplantae; Streptophyta; Embryophyta; Tracheophyta; Spermatophyta; Magnoliophyta; eudicotyledons; Gunneridae; Pentapetalae; rosids; malvids; Brassicales; Brassicaceae; Camelineae; Arabidopsis	ENOG410XNQK^Transporter	cellular_component^integral component of plasma membrane
TRINITY_DN501324_c2_g8	1572.39	0.568335	786.48	-9.56309	1.97847	-4.83359	1.34e-06	0.00321817	1397.89	0	18.229	1514.69	1.918	227.21	STP9_ARATH^STP9_ARATH^Q:261-25,H:427-505^78.48%ID^E:2e-37^RecName: Full=Sugar transport protein 9;^Eukaryota; Viridiplantae; Streptophyta; Embryophyta; Tracheophyta; Spermatophyta; Magnoliophyta; eudicotyledons; Gunneridae; Pentapetalae; rosids; malvids; Brassicales; Brassicaceae; Camelineae; Arabidopsis	ENOG410XNQK^Transporter	cellular_component^integral component of plasma membrane
TRINITY_DN501702_c2_g1	2316.76	0.947226	1158.86	-9.55228	1.95768	-4.87939	1.06e-06	0.00289275	166.406	0	0	206.348	0.222	29.896	LIP2_ARATH^LIP2_ARATH^Q:156-1124,H:27-351^46.01%ID^E:1e-101^RecName: Full=Triacylglycerol lipase 2;^Eukaryota; Viridiplantae; Streptophyta; Embryophyta; Tracheophyta; Spermatophyta; Magnoliophyta; eudicotyledons; Gunneridae; Pentapetalae; rosids; malvids; Brassicales; Brassicaceae; Camelineae; Arabidopsis	COG0596^Alpha beta hydrolase	cellular_component^extracellular region
TRINITY_DN501702_c2_g13	421.868	0	210.934	-9.88512	2.29248	-4.31197	1.62e-05	0.0076696	50.067	0	5.399	77.257	0	2.653	LIP2_ARATH^LIP2_ARATH^Q:7-471,H:263-417^46.45%ID^E:2e-43^RecName: Full=Triacylglycerol lipase 2;^Eukaryota; Viridiplantae; Streptophyta; Embryophyta; Tracheophyta; Spermatophyta; Magnoliophyta; eudicotyledons; Gunneridae; Pentapetalae; rosids; malvids; Brassicales; Brassicaceae; Camelineae; Arabidopsis	COG0596^Alpha beta hydrolase	cellular_component^extracellular region
TRINITY_DN501702_c2_g2	511.636	0	255.818	-10.151	2.26977	-4.47227	7.74e-06	0.00534576	452.255	0	8.756	228.597	0	56.481	LIP2_ARATH^LIP2_ARATH^Q:1-183,H:357-417^52.46%ID^E:4e-14^RecName: Full=Triacylglycerol lipase 2;^Eukaryota; Viridiplantae; Streptophyta; Embryophyta; Tracheophyta; Spermatophyta; Magnoliophyta; eudicotyledons; Gunneridae; Pentapetalae; rosids; malvids; Brassicales; Brassicaceae; Camelineae; Arabidopsis	COG0596^Alpha beta hydrolase	cellular_component^extracellular region
TRINITY_DN501702_c2_g5	465.818	0.189445	233.004	-8.96517	2.07482	-4.32093	1.55e-05	0.00759308	341.936	0	3.522	141.558	0.173	58.848	LIP2_ARATH^LIP2_ARATH^Q:11-322,H:298-401^52.88%ID^E:1e-32^RecName: Full=Triacylglycerol lipase 2;^Eukaryota; Viridiplantae; Streptophyta; Embryophyta; Tracheophyta; Spermatophyta; Magnoliophyta; eudicotyledons; Gunneridae; Pentapetalae; rosids; malvids; Brassicales; Brassicaceae; Camelineae; Arabidopsis	COG0596^Alpha beta hydrolase	cellular_component^extracellular region
TRINITY_DN501702_c2_g9	192.532	0.37889	96.4553	-7.27724	2.0698	-3.51591	0.000438253	0.0485797	200.75	0	0	280.546	1.683	28.188	LIP2_ARATH^LIP2_ARATH^Q:2-232,H:331-407^53.25%ID^E:6e-24^RecName: Full=Triacylglycerol lipase 2;^Eukaryota; Viridiplantae; Streptophyta; Embryophyta; Tracheophyta; Spermatophyta; Magnoliophyta; eudicotyledons; Gunneridae; Pentapetalae; rosids; malvids; Brassicales; Brassicaceae; Camelineae; Arabidopsis	COG0596^Alpha beta hydrolase	cellular_component^extracellular region
TRINITY_DN501809_c3_g13	671.701	0.37889	336.04	-8.81055	2.04949	-4.29891	1.72e-05	0.00769351	98.866	0	0.839	386.979	0.409	9.042	#N/A	#N/A	#N/A
TRINITY_DN501809_c3_g5	184.311	0.189445	92.2504	-7.81203	2.11587	-3.69211	0.000222401	0.0339407	200.805	0	0	163.636	0.609	47.333	#N/A	#N/A	#N/A
TRINITY_DN502367_c2_g3	491.17	0.37889	245.774	-8.37053	2.08994	-4.00515	6.2e-05	0.0164556	32.332	0	5.145	216.051	0.415	2.547	CX5C2_HELAN^CX5C2_HELAN^Q:1-165,H:10-64^69.09%ID^E:1e-17^RecName: Full=Cytochrome c oxidase subunit 5C-2;^Eukaryota; Viridiplantae; Streptophyta; Embryophyta; Tracheophyta; Spermatophyta; Magnoliophyta; eudicotyledons; Gunneridae; Pentapetalae; asterids; campanulids; Asterales; Asteraceae; Asteroideae; Heliantheae alliance; Heliantheae; Helianthus	.	cellular_component^integral component of membrane
TRINITY_DN502367_c2_g8	175.919	0.189445	88.0541	-7.75804	2.11617	-3.66607	0.000246304	0.0357091	491.273	0	400.376	145.949	1.08	139.611	CX5C2_HELAN^CX5C2_HELAN^Q:87-242,H:10-61^67.31%ID^E:2e-16^RecName: Full=Cytochrome c oxidase subunit 5C-2;^Eukaryota; Viridiplantae; Streptophyta; Embryophyta; Tracheophyta; Spermatophyta; Magnoliophyta; eudicotyledons; Gunneridae; Pentapetalae; asterids; campanulids; Asterales; Asteraceae; Asteroideae; Heliantheae alliance; Heliantheae; Helianthus	.	cellular_component^integral component of membrane
TRINITY_DN502367_c2_g9	613.174	0.189445	306.682	-8.98361	2.20934	-4.06619	4.78e-05	0.0148465	3.01	0	0.409	143.003	0.104	3.184	CX5C2_ARATH^CX5C2_ARATH^Q:163-339,H:3-64^61.29%ID^E:1e-17^RecName: Full=Cytochrome c oxidase subunit 5C-2;^Eukaryota; Viridiplantae; Streptophyta; Embryophyta; Tracheophyta; Spermatophyta; Magnoliophyta; eudicotyledons; Gunneridae; Pentapetalae; rosids; malvids; Brassicales; Brassicaceae; Camelineae; Arabidopsis	.	cellular_component^integral component of membrane
TRINITY_DN502854_c1_g3	181.35	0	90.6752	-8.9956	2.34228	-3.84053	0.00012277	0.0241617	339.671	0	0	119.298	0	14.529	#N/A	#N/A	#N/A
TRINITY_DN502971_c4_g1	654.387	0	327.193	-10.4064	2.2578	-4.60909	4.04e-06	0.00459818	248.947	0	0	249.857	0	23.136	INV1_DAUCA^INV1_DAUCA^Q:2-151,H:540-589^64%ID^E:1e-16^RecName: Full=Beta-fructofuranosidase, insoluble isoenzyme 1;^Eukaryota; Viridiplantae; Streptophyta; Embryophyta; Tracheophyta; Spermatophyta; Magnoliophyta; eudicotyledons; Gunneridae; Pentapetalae; asterids; campanulids; Apiales; Apiaceae; Apioideae; Scandiceae; Daucinae; Daucus	.	cellular_component^cell wall
TRINITY_DN502971_c4_g5	709.944	0.568335	355.256	-8.57102	1.99019	-4.30664	1.66e-05	0.0076696	112.363	0	0	260.958	0.845	7.524	INV1_DAUCA^INV1_DAUCA^Q:223-2,H:509-582^70.27%ID^E:7e-32^RecName: Full=Beta-fructofuranosidase, insoluble isoenzyme 1;^Eukaryota; Viridiplantae; Streptophyta; Embryophyta; Tracheophyta; Spermatophyta; Magnoliophyta; eudicotyledons; Gunneridae; Pentapetalae; asterids; campanulids; Apiales; Apiaceae; Apioideae; Scandiceae; Daucinae; Daucus	.	cellular_component^cell wall
TRINITY_DN502971_c4_g8	397.591	0.568335	199.08	-7.83971	2.00402	-3.91199	9.15e-05	0.0201079	46.811	0	0	71.069	0.782	5.221	INV1_DAUCA^INV1_DAUCA^Q:371-3,H:228-350^75.61%ID^E:4e-62^RecName: Full=Beta-fructofuranosidase, insoluble isoenzyme 1;^Eukaryota; Viridiplantae; Streptophyta; Embryophyta; Tracheophyta; Spermatophyta; Magnoliophyta; eudicotyledons; Gunneridae; Pentapetalae; asterids; campanulids; Apiales; Apiaceae; Apioideae; Scandiceae; Daucinae; Daucus	.	cellular_component^cell wall
TRINITY_DN503208_c1_g1	270.592	0	135.296	-9.44159	2.31288	-4.08219	4.46e-05	0.0141637	106.232	0	0	40.369	0	19.973	COL12_ARATH^COL12_ARATH^Q:6-161,H:303-354^76.92%ID^E:1e-17^RecName: Full=Zinc finger protein CONSTANS-LIKE 12;^Eukaryota; Viridiplantae; Streptophyta; Embryophyta; Tracheophyta; Spermatophyta; Magnoliophyta; eudicotyledons; Gunneridae; Pentapetalae; rosids; malvids; Brassicales; Brassicaceae; Camelineae; Arabidopsis	ENOG410YKC1^zinc finger	cellular_component^nucleus
TRINITY_DN503208_c1_g4	280.676	0.568335	140.622	-7.4118	2.00288	-3.70057	0.000215113	0.0335345	262.69	0	8.756	151.977	0.976	27.721	COL12_ARATH^COL12_ARATH^Q:6-161,H:303-354^76.92%ID^E:3e-18^RecName: Full=Zinc finger protein CONSTANS-LIKE 12;^Eukaryota; Viridiplantae; Streptophyta; Embryophyta; Tracheophyta; Spermatophyta; Magnoliophyta; eudicotyledons; Gunneridae; Pentapetalae; rosids; malvids; Brassicales; Brassicaceae; Camelineae; Arabidopsis	ENOG410YKC1^zinc finger	cellular_component^nucleus
TRINITY_DN503526_c3_g5	393.165	0.947226	197.056	-7.31077	1.9895	-3.67468	0.000238149	0.0352164	39.295	0	4.582	62.822	0.575	4.85	AMYB_TRIRP^AMYB_TRIRP^Q:303-13,H:400-496^62.89%ID^E:8e-37^RecName: Full=Beta-amylase;^Eukaryota; Viridiplantae; Streptophyta; Embryophyta; Tracheophyta; Spermatophyta; Magnoliophyta; eudicotyledons; Gunneridae; Pentapetalae; rosids; fabids; Fabales; Fabaceae; Papilionoideae; Trifolieae; Trifolium	.	molecular_function^beta-amylase activity
TRINITY_DN503594_c233_g7	213.518	0	106.759	-9.09536	2.34706	-3.87521	0.000106531	0.0223593	53.164	0	6.349	98.823	0	14.179	#N/A	#N/A	#N/A
TRINITY_DN503743_c2_g11	209.22	0.189445	104.705	-7.95211	2.12113	-3.74899	0.000177549	0.0306128	127.254	0	36.215	23.966	0.194	40.626	BGH3B_BACO1^BGH3B_BACO1^Q:437-3,H:236-381^36.05%ID^E:8e-21^RecName: Full=Beta-glucosidase BoGH3B;^Bacteria; Bacteroidetes; Bacteroidia; Bacteroidales; Bacteroidaceae; Bacteroides	COG1472^hydrolase family 3	cellular_component^periplasmic space
TRINITY_DN503743_c2_g4	509.812	2.0839	255.948	-6.82076	1.93961	-3.51656	0.000437171	0.0485797	72.783	0	20.912	74.516	1.26	55.866	GLUA_DICDI^GLUA_DICDI^Q:377-6,H:95-235^37.76%ID^E:2e-17^RecName: Full=Lysosomal beta glucosidase;^Eukaryota; Amoebozoa; Mycetozoa; Dictyosteliida; Dictyostelium	COG1472^hydrolase family 3	cellular_component^lysosome
TRINITY_DN503744_c1_g2	1054.27	0	527.135	-10.9331	2.22989	-4.90296	9.44e-07	0.00289275	495.891	0	0.486	159.405	0	39.809	U91A1_ARATH^U91A1_ARATH^Q:1-369,H:348-470^55.28%ID^E:1e-43^RecName: Full=UDP-glycosyltransferase 91A1;^Eukaryota; Viridiplantae; Streptophyta; Embryophyta; Tracheophyta; Spermatophyta; Magnoliophyta; eudicotyledons; Gunneridae; Pentapetalae; rosids; malvids; Brassicales; Brassicaceae; Camelineae; Arabidopsis	COG1819^Transferase	molecular_function^transferase activity, transferring hexosyl groups
TRINITY_DN503744_c2_g2	244.043	0	122.021	-9.3292	2.31972	-4.0217	5.78e-05	0.0163805	78.391	0	0	47.785	0	18.031	U91A1_ARATH^U91A1_ARATH^Q:7-468,H:166-321^50.32%ID^E:8e-43^RecName: Full=UDP-glycosyltransferase 91A1;^Eukaryota; Viridiplantae; Streptophyta; Embryophyta; Tracheophyta; Spermatophyta; Magnoliophyta; eudicotyledons; Gunneridae; Pentapetalae; rosids; malvids; Brassicales; Brassicaceae; Camelineae; Arabidopsis	COG1819^Transferase	molecular_function^transferase activity, transferring hexosyl groups
TRINITY_DN503822_c2_g7	632.504	1.32612	316.915	-7.57788	1.95677	-3.87264	0.000107663	0.0224051	97.622	0	5.786	150.578	0.852	15.134	MSSP2_ARATH^MSSP2_ARATH^Q:393-1,H:540-670^70.99%ID^E:4e-39^RecName: Full=Monosaccharide-sensing protein 2;^Eukaryota; Viridiplantae; Streptophyta; Embryophyta; Tracheophyta; Spermatophyta; Magnoliophyta; eudicotyledons; Gunneridae; Pentapetalae; rosids; malvids; Brassicales; Brassicaceae; Camelineae; Arabidopsis	ENOG410XNQK^Transporter	cellular_component^Golgi apparatus
TRINITY_DN504158_c0_g1	997.876	0.189445	499.033	-9.86578	2.06603	-4.77523	1.8e-06	0.00325309	193.645	0	1.424	214.697	0.125	79.978	#N/A	#N/A	#N/A
TRINITY_DN504158_c0_g5	371.4	0	185.7	-9.6655	2.31649	-4.17248	3.01e-05	0.0110126	109.583	0	0	367.221	0	0	#N/A	#N/A	#N/A
TRINITY_DN504158_c0_g8	586.463	0	293.232	-10.2131	2.27841	-4.48255	7.38e-06	0.00534576	231.26	0	0	498.178	0	13.372	#N/A	#N/A	#N/A
TRINITY_DN504250_c5_g11	972.181	1.8456	487.013	-8.12566	1.847	-4.39937	1.09e-05	0.00646829	102.438	0.137	3.622	83.092	0.104	30.522	PMTR_ARATH^PMTR_ARATH^Q:243-1,H:394-474^79.01%ID^E:2e-41^RecName: Full=Probable methyltransferase PMT27;^Eukaryota; Viridiplantae; Streptophyta; Embryophyta; Tracheophyta; Spermatophyta; Magnoliophyta; eudicotyledons; Gunneridae; Pentapetalae; rosids; malvids; Brassicales; Brassicaceae; Camelineae; Arabidopsis	ENOG410Y2C5^Methyltransferase	cellular_component^endoplasmic reticulum membrane
TRINITY_DN504250_c5_g5	275.111	0	137.556	-9.46331	2.31101	-4.09487	4.22e-05	0.0141454	228.813	0	0	94.012	0	23.072	PMTR_ARATH^PMTR_ARATH^Q:329-3,H:723-831^85.32%ID^E:2e-66^RecName: Full=Probable methyltransferase PMT27;^Eukaryota; Viridiplantae; Streptophyta; Embryophyta; Tracheophyta; Spermatophyta; Magnoliophyta; eudicotyledons; Gunneridae; Pentapetalae; rosids; malvids; Brassicales; Brassicaceae; Camelineae; Arabidopsis	ENOG410Y2C5^Methyltransferase	cellular_component^endoplasmic reticulum membrane
TRINITY_DN504250_c5_g8	502.665	0	251.332	-10.0891	2.27917	-4.42666	9.57e-06	0.00605648	257.898	0	17.423	464.099	0	63.358	PMTR_ARATH^PMTR_ARATH^Q:220-44,H:835-893^77.97%ID^E:4e-25^RecName: Full=Probable methyltransferase PMT27;^Eukaryota; Viridiplantae; Streptophyta; Embryophyta; Tracheophyta; Spermatophyta; Magnoliophyta; eudicotyledons; Gunneridae; Pentapetalae; rosids; malvids; Brassicales; Brassicaceae; Camelineae; Arabidopsis	ENOG410Y2C5^Methyltransferase	cellular_component^endoplasmic reticulum membrane
TRINITY_DN504439_c2_g4	127.301	0	63.6503	-8.58093	2.36563	-3.62733	0.000286363	0.0384143	107.864	0	5.388	33.498	0	5.381	SOT17_ARATH^SOT17_ARATH^Q:6-191,H:278-341^45.31%ID^E:7e-10^RecName: Full=Cytosolic sulfotransferase 17;^Eukaryota; Viridiplantae; Streptophyta; Embryophyta; Tracheophyta; Spermatophyta; Magnoliophyta; eudicotyledons; Gunneridae; Pentapetalae; rosids; malvids; Brassicales; Brassicaceae; Camelineae; Arabidopsis	ENOG4111H56^Sulfotransferase	cellular_component^cytoplasm
S. australis Mid > S. australis Half
id	baseMeanA	baseMeanB	baseMean	log2FoldChange	lfcSE	stat	pvalue	padj	Saustralis_P1_half	Saustralis_P1_mature	Saustralis_P1_mid	Saustralis_P2_half	Saustralis_P2_mature	Saustralis_P2_mid	Blastx	eggnog	GO abb
TRINITY_DN478107_c5_g19	0.646467	1830.57	915.607	9.37427	2.16782	4.32429	1.53e-05	0.0473397	0.404	0	988.506	0	0.533	5.657	#N/A	#N/A	#N/A
TRINITY_DN484446_c1_g3	0	559.259	279.629	10.3758	2.28594	4.53899	5.65e-06	0.022562	0	81.447	407.585	0	187.971	46.495	SY123_ARATH^SY123_ARATH^Q:2-226,H:94-168^77.33%ID^E:1e-34^RecName: Full=Syntaxin-123;^Eukaryota; Viridiplantae; Streptophyta; Embryophyta; Tracheophyta; Spermatophyta; Magnoliophyta; eudicotyledons; Gunneridae; Pentapetalae; rosids; malvids; Brassicales; Brassicaceae; Camelineae; Arabidopsis	COG5074^SYNtaxin	cellular_component^endomembrane system
TRINITY_DN489853_c1_g1	0	619.227	309.614	10.5073	2.2762	4.61616	3.91e-06	0.0219623	0	11.327	57.403	0	17.041	11.218	MVL_DROME^MVL_DROME^Q:239-382,H:55-95^54.17%ID^E:2e-09^RecName: Full=Protein Malvolio;^Eukaryota; Metazoa; Ecdysozoa; Arthropoda; Hexapoda; Insecta; Pterygota; Neoptera; Endopterygota; Diptera; Brachycera; Muscomorpha; Ephydroidea; Drosophilidae; Drosophila; Sophophora	COG1914^H( )-stimulated, divalent metal cation uptake system (By similarity)	cellular_component^endosome
TRINITY_DN493156_c1_g1	0	619.871	309.936	10.4955	2.2788	4.60571	4.11e-06	0.0219623	0	50.45	186.607	0	102.031	25.832	M3K3_ARATH^M3K3_ARATH^Q:457-1404,H:68-381^35.89%ID^E:5e-60^RecName: Full=Mitogen-activated protein kinase kinase kinase 3;^Eukaryota; Viridiplantae; Streptophyta; Embryophyta; Tracheophyta; Spermatophyta; Magnoliophyta; eudicotyledons; Gunneridae; Pentapetalae; rosids; malvids; Brassicales; Brassicaceae; Camelineae; Arabidopsis	ENOG410XQGS^mitogen-activated protein kinase kinase kinase	cellular_component^apoplast
TRINITY_DN497508_c3_g23	0	622.33	311.165	10.4961	2.27934	4.6049	4.13e-06	0.0219623	0	41.367	333.455	0	43.375	47.832	#N/A	#N/A	#N/A
TRINITY_DN499606_c0_g2	0.215489	449.951	225.083	8.99705	2.09675	4.29096	1.78e-05	0.0473397	0.087	223.125	252.655	0	402.808	45.402	Y1491_ARATH^Y1491_ARATH^Q:585-854,H:54-143^43.16%ID^E:1e-14^RecName: Full=Uncharacterized protein At1g04910;^Eukaryota; Viridiplantae; Streptophyta; Embryophyta; Tracheophyta; Spermatophyta; Magnoliophyta; eudicotyledons; Gunneridae; Pentapetalae; rosids; malvids; Brassicales; Brassicaceae; Camelineae; Arabidopsis	ENOG410Z25U^DUF246 domain-containing protein	cellular_component^endosome
S. australis Mid > S. australis Mature
id	baseMeanA	baseMeanB	baseMean	log2FoldChange	lfcSE	stat	pvalue	padj	Saustralis_P1_half	Saustralis_P1_mature	Saustralis_P1_mid	Saustralis_P2_half	Saustralis_P2_mature	Saustralis_P2_mid	Blastx	eggnog	GO abb
TRINITY_DN417914_c0_g1	0	57.4738	28.7369	8.50565	2.04657	4.15606	3.24e-05	0.0377597	16.792	0	29.403	11.966	0	7.832	#N/A	#N/A	#N/A
TRINITY_DN438306_c0_g2	1.10966	147.498	74.3038	6.19405	1.41967	4.36303	1.28e-05	0.0183592	2539.64	0	73.181	2048.86	7.714	335.694	STP9_ARATH^STP9_ARATH^Q:2-226,H:412-486^82.67%ID^E:6e-35^RecName: Full=Sugar transport protein 9;^Eukaryota; Viridiplantae; Streptophyta; Embryophyta; Tracheophyta; Spermatophyta; Magnoliophyta; eudicotyledons; Gunneridae; Pentapetalae; rosids; malvids; Brassicales; Brassicaceae; Camelineae; Arabidopsis	ENOG410XNQK^Transporter	cellular_component^integral component of plasma membrane
TRINITY_DN451147_c0_g1	0.554829	173.958	87.2563	7.23878	1.34123	5.39714	6.77e-08	0.000266512	5.164	0	57.79	0	0.305	7.524	LAC4_ARATH^LAC4_ARATH^Q:482-354,H:516-558^86.05%ID^E:3e-19^RecName: Full=Laccase-4;^Eukaryota; Viridiplantae; Streptophyta; Embryophyta; Tracheophyta; Spermatophyta; Magnoliophyta; eudicotyledons; Gunneridae; Pentapetalae; rosids; malvids; Brassicales; Brassicaceae; Camelineae; Arabidopsis	COG2132^Multicopper oxidase	cellular_component^apoplast
TRINITY_DN452461_c0_g2	0	128.709	64.3546	9.67317	1.93576	4.99708	5.82e-07	0.00159365	43.659	0	79.32	23.216	0	33.696	#N/A	#N/A	#N/A
TRINITY_DN454468_c0_g3	0	74.3856	37.1928	8.89219	2.00587	4.43309	9.29e-06	0.0146247	305.089	0	188.628	134.199	0	89.296	#N/A	#N/A	#N/A
TRINITY_DN457726_c0_g1	7.7676	285.436	146.602	4.81504	1.17846	4.08588	4.39e-05	0.0483004	1038.64	0	932.031	185.681	36.651	148.919	#N/A	#N/A	#N/A
TRINITY_DN462705_c2_g2	88.6132	1385.34	736.977	3.86713	0.934494	4.13821	3.5e-05	0.0404461	378.189	23.966	436.878	283.435	13.392	107.943	#N/A	#N/A	#N/A
TRINITY_DN462801_c0_g1	3.30524	337.581	170.443	6.27467	1.04862	5.98377	2.18e-09	1.48e-05	230.69	0.547	159.435	33.658	2.396	50.008	#N/A	#N/A	#N/A
TRINITY_DN464892_c0_g10	1.52578	725.041	363.283	8.09589	1.09335	7.40468	1.31e-13	5.52e-09	188.235	0	468.014	50.697	1.96	113.536	PGLR2_PLAAC^PGLR2_PLAAC^Q:461-3,H:15-166^49.35%ID^E:3e-49^RecName: Full=Exopolygalacturonase;^Eukaryota; Viridiplantae; Streptophyta; Embryophyta; Tracheophyta; Spermatophyta; Magnoliophyta; eudicotyledons; Proteales; Platanaceae; Platanus	.	cellular_component^cell wall
TRINITY_DN465657_c0_g4	4.22872	408.693	206.461	6.50866	1.01405	6.41845	1.38e-10	1.65e-06	700.26	4.938	524.523	115.362	3.94	199.786	#N/A	#N/A	#N/A
TRINITY_DN467211_c0_g3	8.06505	214.278	111.172	4.61042	1.01291	4.55166	5.32e-06	0.00971537	199.665	16.169	590.35	174.033	16.778	180.863	#N/A	#N/A	#N/A
TRINITY_DN468600_c3_g1	1.52578	112.376	56.9509	5.49177	1.27531	4.30621	1.66e-05	0.0229467	13.584	0	43.502	1.649	1.205	11.674	AL11B_OLEEU^AL11B_OLEEU^Q:615-4,H:91-291^57.56%ID^E:5e-79^RecName: Full=Pectinesterase 2;^Eukaryota; Viridiplantae; Streptophyta; Embryophyta; Tracheophyta; Spermatophyta; Magnoliophyta; eudicotyledons; Gunneridae; Pentapetalae; asterids; lamiids; Lamiales; Oleaceae; Oleeae; Olea	.	cellular_component^cell wall
TRINITY_DN470828_c0_g1	0.138707	88.1441	44.1414	7.6968	1.62063	4.74926	2.04e-06	0.00459171	201.574	0	369.946	62.174	1.156	151.784	PGLR2_ARATH^PGLR2_ARATH^Q:1-210,H:241-310^67.14%ID^E:2e-27^RecName: Full=Exopolygalacturonase clone GBGA483;^Eukaryota; Viridiplantae; Streptophyta; Embryophyta; Tracheophyta; Spermatophyta; Magnoliophyta; eudicotyledons; Gunneridae; Pentapetalae; rosids; malvids; Brassicales; Brassicaceae; Camelineae; Arabidopsis	COG5434^Glycoside hydrolase family 28	cellular_component^cell wall
TRINITY_DN470828_c0_g7	0	290.906	145.453	10.7627	1.86297	5.77717	7.6e-09	4.11e-05	280.012	0	589.886	27.072	0	140.97	PGLR_BRANA^PGLR_BRANA^Q:1-279,H:230-322^60.22%ID^E:8e-33^RecName: Full=Polygalacturonase;^Eukaryota; Viridiplantae; Streptophyta; Embryophyta; Tracheophyta; Spermatophyta; Magnoliophyta; eudicotyledons; Gunneridae; Pentapetalae; rosids; malvids; Brassicales; Brassicaceae; Brassiceae; Brassica	.	cellular_component^cell wall
TRINITY_DN470828_c0_g9	4.06628	469.38	236.723	6.90222	1.13764	6.06716	1.3e-09	1.02e-05	128.22	2.886	261.919	123.859	0.45	102.307	PGLR_MEDSA^PGLR_MEDSA^Q:2-448,H:183-331^62.42%ID^E:6e-60^RecName: Full=Polygalacturonase;^Eukaryota; Viridiplantae; Streptophyta; Embryophyta; Tracheophyta; Spermatophyta; Magnoliophyta; eudicotyledons; Gunneridae; Pentapetalae; rosids; fabids; Fabales; Fabaceae; Papilionoideae; Trifolieae; Medicago	.	cellular_component^cell wall
TRINITY_DN472482_c1_g6	0.416122	100.626	50.5211	6.68339	1.62045	4.1244	3.72e-05	0.0423671	196.219	0	6.305	75.096	0.686	123.883	H33_HORVU^H33_HORVU^Q:224-90,H:36-80^100%ID^E:8e-25^RecName: Full=Histone H3.3;^Eukaryota; Viridiplantae; Streptophyta; Embryophyta; Tracheophyta; Spermatophyta; Magnoliophyta; Liliopsida; Poales; Poaceae; BOP clade; Pooideae; Triticodae; Triticeae; Hordeinae; Hordeum	COG2036^Core component of nucleosome. Nucleosomes wrap and compact DNA into chromatin, limiting DNA accessibility to the cellular machineries which require DNA as a template. Histones thereby play a central role in transcription regulation, DNA repair, DNA replication and chromosomal stability. DNA accessibility is regulated via a complex set of post-translational modifications of histones, also …	cellular_component^nucleosome
TRINITY_DN472944_c0_g1	5.19967	1773.7	889.447	8.18581	0.962105	8.50823	1.77e-17	4.45e-12	592.333	1.956	1179.44	400.446	2.811	258.952	PGLR_BRANA^PGLR_BRANA^Q:474-205,H:306-397^53.26%ID^E:2e-27^RecName: Full=Polygalacturonase;^Eukaryota; Viridiplantae; Streptophyta; Embryophyta; Tracheophyta; Spermatophyta; Magnoliophyta; eudicotyledons; Gunneridae; Pentapetalae; rosids; malvids; Brassicales; Brassicaceae; Brassiceae; Brassica	.	cellular_component^cell wall
TRINITY_DN474206_c0_g7	0.693536	226.326	113.51	7.31478	1.39833	5.23106	1.69e-07	0.000558605	380.423	0	26.168	129.535	1.233	142.413	H33_HORVU^H33_HORVU^Q:1-132,H:37-80^100%ID^E:2e-23^RecName: Full=Histone H3.3;^Eukaryota; Viridiplantae; Streptophyta; Embryophyta; Tracheophyta; Spermatophyta; Magnoliophyta; Liliopsida; Poales; Poaceae; BOP clade; Pooideae; Triticodae; Triticeae; Hordeinae; Hordeum	COG2036^Core component of nucleosome. Nucleosomes wrap and compact DNA into chromatin, limiting DNA accessibility to the cellular machineries which require DNA as a template. Histones thereby play a central role in transcription regulation, DNA repair, DNA replication and chromosomal stability. DNA accessibility is regulated via a complex set of post-translational modifications of histones, also …	cellular_component^nucleosome
TRINITY_DN474915_c2_g1	3.05156	186.884	94.9677	5.38063	1.19219	4.51322	6.39e-06	0.0110225	54.043	0	101.722	8.668	4.466	19.772	NFYB7_ARATH^NFYB7_ARATH^Q:278-36,H:56-135^86.42%ID^E:2e-42^RecName: Full=Nuclear transcription factor Y subunit B-7;^Eukaryota; Viridiplantae; Streptophyta; Embryophyta; Tracheophyta; Spermatophyta; Magnoliophyta; eudicotyledons; Gunneridae; Pentapetalae; rosids; malvids; Brassicales; Brassicaceae; Camelineae; Arabidopsis	COG2036^Core component of nucleosome. Nucleosomes wrap and compact DNA into chromatin, limiting DNA accessibility to the cellular machineries which require DNA as a template. Histones thereby play a central role in transcription regulation, DNA repair, DNA replication and chromosomal stability. DNA accessibility is regulated via a complex set of post-translational modifications of histones, also …	cellular_component^nucleus
TRINITY_DN475077_c3_g3	6.17062	813.551	409.861	6.80857	0.949117	7.17358	7.31e-13	2.28e-08	886.824	1.874	280.071	709.724	3.898	194.777	#N/A	#N/A	#N/A
TRINITY_DN475079_c0_g2	3.39648	143.998	73.6971	5.32817	1.28149	4.15779	3.21e-05	0.0376495	22.772	2.435	124.478	50.003	0.831	10.613	#N/A	#N/A	#N/A
TRINITY_DN475439_c2_g1	46.3023	2028.72	1037.51	5.31084	0.988284	5.3738	7.71e-08	0.000294246	1141.41	27.468	1134.78	926.901	6.987	425.934	#N/A	#N/A	#N/A
TRINITY_DN475530_c0_g3	1.36334	134.375	67.8694	6.46451	1.30071	4.96997	6.7e-07	0.00177558	1114.84	3.994	215.712	249.549	2.527	215.705	#N/A	#N/A	#N/A
TRINITY_DN475993_c1_g3	0.277414	121.199	60.7381	7.42787	1.53947	4.82495	1.4e-06	0.00329679	94.858	0	6.547	100.541	0.166	22.849	#N/A	#N/A	#N/A
TRINITY_DN476653_c2_g1	3.30524	310.622	156.964	6.07228	1.2968	4.68251	2.83e-06	0.00585948	199.784	0.205	3.533	234.694	0.907	41.061	ATCA1_ARATH^ATCA1_ARATH^Q:1-429,H:126-267^43.45%ID^E:2e-35^RecName: Full=Alpha carbonic anhydrase 1, chloroplastic;^Eukaryota; Viridiplantae; Streptophyta; Embryophyta; Tracheophyta; Spermatophyta; Magnoliophyta; eudicotyledons; Gunneridae; Pentapetalae; rosids; malvids; Brassicales; Brassicaceae; Camelineae; Arabidopsis	COG3338^Carbonic anhydrase	cellular_component^chloroplast stroma
TRINITY_DN477010_c3_g3	0.416122	150.438	75.4269	7.37339	1.34449	5.48416	4.15e-08	0.000177372	208.164	0	457.127	80.237	2.202	125.178	PGLR_BRANA^PGLR_BRANA^Q:4-243,H:278-357^60%ID^E:2e-29^RecName: Full=Polygalacturonase;^Eukaryota; Viridiplantae; Streptophyta; Embryophyta; Tracheophyta; Spermatophyta; Magnoliophyta; eudicotyledons; Gunneridae; Pentapetalae; rosids; malvids; Brassicales; Brassicaceae; Brassiceae; Brassica	.	cellular_component^cell wall
TRINITY_DN477219_c1_g19	1.50204	154.379	77.9404	6.31139	1.4276	4.42097	9.83e-06	0.0150008	296.836	2.695	24.357	152.717	2.444	226.955	H2B7_ARATH^H2B7_ARATH^Q:1-153,H:95-145^98.04%ID^E:1e-26^RecName: Full=Histone H2B.7;^Eukaryota; Viridiplantae; Streptophyta; Embryophyta; Tracheophyta; Spermatophyta; Magnoliophyta; eudicotyledons; Gunneridae; Pentapetalae; rosids; malvids; Brassicales; Brassicaceae; Camelineae; Arabidopsis	ENOG4111NV5^Core component of nucleosome. Nucleosomes wrap and compact DNA into chromatin, limiting DNA accessibility to the cellular machineries which require DNA as a template. Histones thereby play a central role in transcription regulation, DNA repair, DNA replication and chromosomal stability. DNA accessibility is regulated via a complex set of post-translational modifications of histones, a…	cellular_component^nuclear nucleosome
TRINITY_DN478351_c0_g5	0.277414	131.165	65.7211	7.53753	1.53122	4.92256	8.54e-07	0.00217338	433.325	0	17.688	664.817	0.409	60.387	STP4_ARATH^STP4_ARATH^Q:421-272,H:463-512^74%ID^E:4e-19^RecName: Full=Sugar transport protein 4;^Eukaryota; Viridiplantae; Streptophyta; Embryophyta; Tracheophyta; Spermatophyta; Magnoliophyta; eudicotyledons; Gunneridae; Pentapetalae; rosids; malvids; Brassicales; Brassicaceae; Camelineae; Arabidopsis	ENOG410XNQK^Transporter	cellular_component^integral component of plasma membrane
TRINITY_DN478600_c0_g2	95.5523	1397.95	746.753	3.78152	0.878729	4.30339	1.68e-05	0.023027	420.438	24.5	467.65	235.604	23.695	133.021	PROF1_BETPN^PROF1_BETPN^Q:634-536,H:101-133^96.97%ID^E:3e-14^RecName: Full=Profilin-1;^Eukaryota; Viridiplantae; Streptophyta; Embryophyta; Tracheophyta; Spermatophyta; Magnoliophyta; eudicotyledons; Gunneridae; Pentapetalae; rosids; fabids; Fagales; Betulaceae; Betula	.	cellular_component^cytoplasm
TRINITY_DN478796_c0_g4	1.24836	196.46	98.8541	6.49951	1.23177	5.27656	1.32e-07	0.000448079	97.187	0	101.126	5.972	1.115	16.291	#N/A	#N/A	#N/A
TRINITY_DN478796_c0_g5	0.693536	82.6744	41.6839	5.95616	1.4013	4.25046	2.13e-05	0.0274167	171.515	0	157.569	30.962	2.368	33.176	#N/A	#N/A	#N/A
TRINITY_DN479826_c0_g1	16.1739	458.885	237.529	4.73507	1.02883	4.60236	4.18e-06	0.00791159	403.321	43.076	407.431	613.301	5.823	125.857	#N/A	#N/A	#N/A
TRINITY_DN479858_c4_g11	2.21932	158.284	80.2516	5.53254	1.19379	4.63445	3.58e-06	0.00693479	5.204	0	55.449	5.232	2.112	27.806	METE_CATRO^METE_CATRO^Q:407-553,H:1-49^100%ID^E:2e-24^RecName: Full=5-methyltetrahydropteroyltriglutamate--homocysteine methyltransferase;^Eukaryota; Viridiplantae; Streptophyta; Embryophyta; Tracheophyta; Spermatophyta; Magnoliophyta; eudicotyledons; Gunneridae; Pentapetalae; asterids; lamiids; Gentianales; Apocynaceae; Rauvolfioideae; Vinceae; Catharanthinae; Catharanthus	.	cellular_component^cytoplasm
TRINITY_DN480450_c1_g15	0.138707	57.9938	29.0662	7.05309	1.73207	4.07207	4.66e-05	0.0499484	152.442	0	40.256	117.887	0.457	51.026	#N/A	#N/A	#N/A
TRINITY_DN480450_c1_g9	0.554829	98.757	49.6559	6.44179	1.42856	4.50929	6.5e-06	0.0110709	351.552	0	43.734	694.71	0.9	52.969	#N/A	#N/A	#N/A
TRINITY_DN480488_c2_g11	0	101.776	50.8878	9.32894	1.96844	4.73926	2.14e-06	0.00469038	1094.38	0	400.111	1008.8	0	214.294	#N/A	#N/A	#N/A
TRINITY_DN480488_c2_g12	6.05565	1257.9	631.979	7.35405	0.979736	7.50615	6.09e-14	3.83e-09	4908.66	3.899	1010.51	4855.56	13.184	908.053	#N/A	#N/A	#N/A
TRINITY_DN480488_c2_g14	0.138707	74.1288	37.1337	7.44202	1.65441	4.4983	6.85e-06	0.0115033	159.103	0	40.576	490.83	0.346	27.466	#N/A	#N/A	#N/A
TRINITY_DN480488_c2_g21	0.277414	194.869	97.5734	8.16594	1.38414	5.89964	3.64e-09	2.29e-05	1251.83	0	386.872	749.957	1.378	206.515	#N/A	#N/A	#N/A
TRINITY_DN480488_c2_g3	5.56832	228.309	116.939	5.30818	1.15574	4.59288	4.37e-06	0.00821821	1307.96	9.288	160.296	1662.16	2.631	190.967	#N/A	#N/A	#N/A
TRINITY_DN480488_c2_g6	0	278.393	139.197	10.6686	1.87761	5.68204	1.33e-08	6.45e-05	604.903	0	196.368	516.525	0	213.912	#N/A	#N/A	#N/A
TRINITY_DN481203_c0_g5	1.36334	164.538	82.9508	6.55964	1.46456	4.47892	7.5e-06	0.0123515	312.392	1.327	17.754	130.252	2.659	228.526	H32_WHEAT^H32_WHEAT^Q:1-249,H:52-134^98.8%ID^E:3e-39^RecName: Full=Histone H3.2;^Eukaryota; Viridiplantae; Streptophyta; Embryophyta; Tracheophyta; Spermatophyta; Magnoliophyta; Liliopsida; Poales; Poaceae; BOP clade; Pooideae; Triticodae; Triticeae; Triticinae; Triticum	.	cellular_component^nucleosome
TRINITY_DN481215_c0_g3	75.8358	1584.2	830.016	4.27942	0.920499	4.64902	3.34e-06	0.00666422	282.864	22.804	535.807	188.968	13.399	151.307	#N/A	#N/A	#N/A
TRINITY_DN481215_c0_g6	55.5683	1468.41	761.987	4.59951	0.98336	4.67735	2.91e-06	0.00590359	418.981	17.277	475.378	118.775	5.955	123.438	#N/A	#N/A	#N/A
TRINITY_DN481327_c2_g12	1.66449	263.235	132.45	6.5161	1.39138	4.68318	2.82e-06	0.00585948	224.821	0	9.805	98.789	2.209	118.97	H43_MAIZE^H43_MAIZE^Q:1-132,H:60-103^97.73%ID^E:8e-23^RecName: Full=Histone H4.3;^Eukaryota; Viridiplantae; Streptophyta; Embryophyta; Tracheophyta; Spermatophyta; Magnoliophyta; Liliopsida; Poales; Poaceae; PACMAD clade; Panicoideae; Andropogonodae; Andropogoneae; Tripsacinae; Zea	COG2036^Core component of nucleosome. Nucleosomes wrap and compact DNA into chromatin, limiting DNA accessibility to the cellular machineries which require DNA as a template. Histones thereby play a central role in transcription regulation, DNA repair, DNA replication and chromosomal stability. DNA accessibility is regulated via a complex set of post-translational modifications of histones, also …	cellular_component^nucleosome
TRINITY_DN481352_c0_g8	0.416122	147.868	74.1419	7.34988	1.34538	5.46305	4.68e-08	0.000193265	409.999	0	152.722	157.141	0.928	60.493	#N/A	#N/A	#N/A
TRINITY_DN481364_c0_g1	24.2389	739.516	381.877	4.83485	0.941663	5.13438	2.83e-07	0.00085912	496.136	22.954	751.673	267.703	13.447	233.874	POLC3_CHEAL^POLC3_CHEAL^Q:218-3,H:3-75^84.93%ID^E:1e-36^RecName: Full=Polcalcin Che a 3;^Eukaryota; Viridiplantae; Streptophyta; Embryophyta; Tracheophyta; Spermatophyta; Magnoliophyta; eudicotyledons; Gunneridae; Pentapetalae; Caryophyllales; Amaranthaceae; Chenopodioideae; Atripliceae; Chenopodium	.	molecular_function^calcium ion binding
TRINITY_DN481364_c0_g4	19.824	433.759	226.791	4.36204	1.04144	4.18845	2.81e-05	0.0345119	241.169	15.8	323.407	510.883	4.39	102.307	POLC3_CHEAL^POLC3_CHEAL^Q:404-198,H:18-86^86.96%ID^E:1e-35^RecName: Full=Polcalcin Che a 3;^Eukaryota; Viridiplantae; Streptophyta; Embryophyta; Tracheophyta; Spermatophyta; Magnoliophyta; eudicotyledons; Gunneridae; Pentapetalae; Caryophyllales; Amaranthaceae; Chenopodioideae; Atripliceae; Chenopodium	.	molecular_function^calcium ion binding
TRINITY_DN481581_c1_g3	89.7466	1751.33	920.541	4.16173	0.982162	4.23732	2.26e-05	0.0287784	9.901	44.923	1083.92	0	24.277	145.576	#N/A	#N/A	#N/A
TRINITY_DN481856_c0_g11	21.9484	1174.1	598.024	5.52371	1.19089	4.6383	3.51e-06	0.0069131	2207.33	49.902	3534.66	433.581	4.182	241.282	#N/A	#N/A	#N/A
TRINITY_DN481856_c0_g12	2.72667	163.631	83.1791	5.77061	1.21639	4.74406	2.09e-06	0.00462864	36.704	1.245	25.936	67.532	1.454	69.556	#N/A	#N/A	#N/A
TRINITY_DN481856_c0_g14	3.42021	398.928	201.174	6.67032	1.02438	6.51156	7.44e-11	1.04e-06	101.622	2.066	254.08	1051.3	2.714	142.148	#N/A	#N/A	#N/A
TRINITY_DN481856_c0_g17	1.52578	313.811	157.668	6.92785	1.13825	6.08641	1.15e-09	1.01e-05	628.736	0	445.059	874.726	5.775	267.549	#N/A	#N/A	#N/A
TRINITY_DN481856_c0_g5	0.554829	234.269	117.412	7.67983	1.25385	6.125	9.07e-10	8.46e-06	744.949	0	1159.96	169.267	3.753	248.042	#N/A	#N/A	#N/A
TRINITY_DN481856_c0_g9	2.19558	805.677	403.936	8.1071	1.09375	7.41221	1.24e-13	5.52e-09	649.98	1.327	359.611	1471.85	4.3	747.948	#N/A	#N/A	#N/A
TRINITY_DN482089_c1_g7	4.39116	925.701	465.046	7.21029	1.34511	5.36035	8.31e-08	0.000312275	454.418	0.999	9.308	144.641	2.036	341.234	H2AX_PICAB^H2AX_PICAB^Q:409-20,H:9-138^81.54%ID^E:3e-61^RecName: Full=Histone H2AX;^Eukaryota; Viridiplantae; Streptophyta; Embryophyta; Tracheophyta; Spermatophyta; Pinidae; Pinales; Pinaceae; Picea	.	cellular_component^nucleosome
TRINITY_DN482264_c1_g4	6.67798	212.091	109.384	4.91763	1.04903	4.68777	2.76e-06	0.00584655	45.306	2.777	96.191	41.882	2.029	33.494	#N/A	#N/A	#N/A
TRINITY_DN482264_c1_g5	4.52987	285.699	145.115	5.71411	1.0297	5.54929	2.87e-08	0.000126755	73.353	1.464	183.03	26.969	3.421	53.955	#N/A	#N/A	#N/A
TRINITY_DN482264_c1_g6	5.10843	530.455	267.782	6.30095	1.00848	6.24794	4.16e-10	4.37e-06	436.493	0.725	500.077	791.542	6.578	142.636	#N/A	#N/A	#N/A
TRINITY_DN482264_c1_g7	3.83633	527.503	265.669	6.86396	0.99253	6.91563	4.66e-12	1.07e-07	136.996	1.327	255.383	80.135	2.299	113.451	#N/A	#N/A	#N/A
TRINITY_DN482372_c1_g1	40.0753	1590.29	815.182	5.17168	0.859816	6.01487	1.8e-09	1.33e-05	197.827	2.107	138.854	191.288	4.764	70.045	GDI_ARATH^GDI_ARATH^Q:1153-359,H:165-429^81.51%ID^E:7e-160^RecName: Full=Guanosine nucleotide diphosphate dissociation inhibitor At5g09550;^Eukaryota; Viridiplantae; Streptophyta; Embryophyta; Tracheophyta; Spermatophyta; Magnoliophyta; eudicotyledons; Gunneridae; Pentapetalae; rosids; malvids; Brassicales; Brassicaceae; Camelineae; Arabidopsis	COG5044^GDP dissociation inhibitor	cellular_component^apoplast
TRINITY_DN482615_c1_g1	4.22872	300.033	152.131	6.05324	1.04994	5.76531	8.15e-09	4.28e-05	10.63	0.41	48.791	4.595	0.45	12.629	RHD3_ORYSJ^RHD3_ORYSJ^Q:1325-3,H:2-441^78%ID^E:0^RecName: Full=Protein ROOT HAIR DEFECTIVE 3 {ECO:0000255|HAMAP-Rule:MF_03109};^Eukaryota; Viridiplantae; Streptophyta; Embryophyta; Tracheophyta; Spermatophyta; Magnoliophyta; Liliopsida; Poales; Poaceae; BOP clade; Oryzoideae; Oryzeae; Oryzinae; Oryza	ENOG410XPVJ^GTPase activity	cellular_component^endoplasmic reticulum membrane
TRINITY_DN482838_c0_g1	0.416122	93.6804	47.0482	6.64069	1.5394	4.31382	1.6e-05	0.0224548	45.98	0	1.48	33.498	0.09	6.421	E138_ARATH^E138_ARATH^Q:1655-231,H:4-473^55.14%ID^E:0^RecName: Full=Glucan endo-1,3-beta-glucosidase 8;^Eukaryota; Viridiplantae; Streptophyta; Embryophyta; Tracheophyta; Spermatophyta; Magnoliophyta; eudicotyledons; Gunneridae; Pentapetalae; rosids; malvids; Brassicales; Brassicaceae; Camelineae; Arabidopsis	ENOG410YARB^glucan endo-1-3-beta-glucosidase	cellular_component^anchored component of membrane
TRINITY_DN483743_c0_g1	4.34369	225.62	114.982	5.51713	1.34644	4.09758	4.17e-05	0.0467395	1000.18	2.134	7.773	836.802	0.547	118.651	FLA14_ARATH^FLA14_ARATH^Q:359-42,H:45-148^46.23%ID^E:5e-21^RecName: Full=Fasciclin-like arabinogalactan protein 14;^Eukaryota; Viridiplantae; Streptophyta; Embryophyta; Tracheophyta; Spermatophyta; Magnoliophyta; eudicotyledons; Gunneridae; Pentapetalae; rosids; malvids; Brassicales; Brassicaceae; Camelineae; Arabidopsis	ENOG410YHCU^Fasciclin-like arabinogalactan protein	cellular_component^anchored component of membrane
TRINITY_DN484206_c1_g2	0.554829	186.827	93.6907	7.36332	1.27477	5.77621	7.64e-09	4.11e-05	15.794	0	9.275	10.419	0.069	4.022	CHX14_ARATH^CHX14_ARATH^Q:2706-421,H:15-796^39.97%ID^E:0^RecName: Full=Cation/H(+) antiporter 14;^Eukaryota; Viridiplantae; Streptophyta; Embryophyta; Tracheophyta; Spermatophyta; Magnoliophyta; eudicotyledons; Gunneridae; Pentapetalae; rosids; malvids; Brassicales; Brassicaceae; Camelineae; Arabidopsis	COG0475^Sodium hydrogen exchanger	cellular_component^endomembrane system
TRINITY_DN484379_c1_g2	63.7082	1622.99	843.351	4.55629	0.914489	4.98233	6.28e-07	0.00170159	182.406	9.671	350.458	44.43	8.469	68.835	#N/A	#N/A	#N/A
TRINITY_DN484618_c5_g1	17.5847	332.045	174.815	4.14843	0.992973	4.17779	2.94e-05	0.0353273	83.785	11.983	307.188	2.684	8.746	62.255	#N/A	#N/A	#N/A
TRINITY_DN484802_c4_g12	5.13217	210.282	107.707	4.90743	1.2051	4.07221	4.66e-05	0.0499484	0	0	441.338	0	16.695	62.955	#N/A	#N/A	#N/A
TRINITY_DN485321_c2_g2	8.69108	966.506	487.598	6.47377	0.971395	6.6644	2.66e-11	4.46e-07	354.562	0.451	134.636	351.99	3.289	110.819	#N/A	#N/A	#N/A
TRINITY_DN485323_c2_g10	0.138707	64.4846	32.3116	7.23831	1.68098	4.306	1.66e-05	0.0229467	870.935	0	326.201	189.093	1.323	124.849	#N/A	#N/A	#N/A
TRINITY_DN485323_c2_g6	1.10966	253.976	127.543	6.92752	1.41195	4.90634	9.28e-07	0.00233735	31.374	0	15.601	146.643	2.278	176.438	#N/A	#N/A	#N/A
TRINITY_DN485323_c2_g9	8.06505	844.218	426.141	6.56155	0.935269	7.01569	2.29e-12	5.76e-08	1079.54	2.927	364.47	976.7	4.03	235.159	#N/A	#N/A	#N/A
TRINITY_DN486341_c1_g1	3.05156	295.616	149.334	6.02291	1.12842	5.33747	9.43e-08	0.000349152	310.768	0	129.071	222.182	5.228	76.295	P24B3_ARATH^P24B3_ARATH^Q:243-1,H:70-150^83.95%ID^E:7e-47^RecName: Full=Transmembrane emp24 domain-containing protein p24beta3;^Eukaryota; Viridiplantae; Streptophyta; Embryophyta; Tracheophyta; Spermatophyta; Magnoliophyta; eudicotyledons; Gunneridae; Pentapetalae; rosids; malvids; Brassicales; Brassicaceae; Camelineae; Arabidopsis	ENOG410XQCK^transmembrane emp24 domain trafficking protein 2	cellular_component^endoplasmic reticulum
TRINITY_DN486998_c1_g2	4.83102	287.689	146.26	5.51417	1.06526	5.17638	2.26e-07	0.000708154	93.425	0.739	132.351	58.022	2.818	29.1	#N/A	#N/A	#N/A
TRINITY_DN488230_c1_g9	0.416122	249.076	124.746	8.06513	1.32527	6.08563	1.16e-09	1.01e-05	772.22	0	228.773	369.393	1.676	240.285	#N/A	#N/A	#N/A
TRINITY_DN488389_c0_g1	0	65.5151	32.7575	8.687	2.03095	4.27731	1.89e-05	0.0245616	19.913	0	9.893	4.63	0	16.121	FB10_ARATH^FB10_ARATH^Q:155-3,H:1-51^47.06%ID^E:4e-08^RecName: Full=Putative F-box protein At1g19160;^Eukaryota; Viridiplantae; Streptophyta; Embryophyta; Tracheophyta; Spermatophyta; Magnoliophyta; eudicotyledons; Gunneridae; Pentapetalae; rosids; malvids; Brassicales; Brassicaceae; Camelineae; Arabidopsis	.	.
TRINITY_DN489105_c1_g15	0	110.841	55.4206	9.44647	1.95895	4.82221	1.42e-06	0.0033115	99.856	0	36.027	59.353	0	32.263	GALM_ARTBC^GALM_ARTBC^Q:231-395,H:77-135^42.37%ID^E:2e-07^RecName: Full=Probable aldose 1-epimerase ARB_05372 {ECO:0000305};^Eukaryota; Fungi; Dikarya; Ascomycota; Pezizomycotina; Eurotiomycetes; Eurotiomycetidae; Onygenales; Arthrodermataceae; Arthroderma	.	cellular_component^extracellular region
TRINITY_DN489105_c1_g16	0.138707	140.679	70.4089	8.30661	1.60857	5.16397	2.42e-07	0.000742697	476.596	0	25.638	125.759	0.194	58.487	#N/A	#N/A	#N/A
TRINITY_DN489105_c1_g2	5.42962	402.559	203.994	6.10386	1.19229	5.11943	3.06e-07	0.00091901	740.394	3.611	48.592	622.196	0.838	146.584	GALM_PONAB^GALM_PONAB^Q:25-204,H:127-184^46.67%ID^E:2e-08^RecName: Full=Aldose 1-epimerase;^Eukaryota; Metazoa; Chordata; Craniata; Vertebrata; Euteleostomi; Mammalia; Eutheria; Euarchontoglires; Primates; Haplorrhini; Catarrhini; Hominidae; Pongo	COG2017^converts alpha-aldose to the beta-anomer. It is active on D-glucose, L-arabinose, D-xylose, D-galactose, maltose and lactose (By similarity)	cellular_component^cytoplasm
TRINITY_DN489105_c1_g8	0	85.9625	42.9812	9.04366	2.00467	4.5113	6.44e-06	0.0110411	205.708	0	33.665	31.872	0	53.478	GALM_PIG^GALM_PIG^Q:1-336,H:76-181^39.83%ID^E:5e-15^RecName: Full=Aldose 1-epimerase;^Eukaryota; Metazoa; Chordata; Craniata; Vertebrata; Euteleostomi; Mammalia; Eutheria; Laurasiatheria; Cetartiodactyla; Suina; Suidae; Sus	COG2017^converts alpha-aldose to the beta-anomer. It is active on D-glucose, L-arabinose, D-xylose, D-galactose, maltose and lactose (By similarity)	cellular_component^cytoplasm
TRINITY_DN489125_c0_g3	38.4345	738.252	388.343	4.11761	0.987027	4.17173	3.02e-05	0.0359181	9.37	9.863	530.187	2.844	26.417	54.497	#N/A	#N/A	#N/A
TRINITY_DN489622_c3_g5	4.62111	137.909	71.2652	4.8635	1.18484	4.10476	4.05e-05	0.0457863	127.238	1.409	21.365	36.024	0.54	22.106	Y911_MYCBO^Y911_MYCBO^Q:623-249,H:17-140^31.5%ID^E:2e-06^RecName: Full=Uncharacterized protein Mb0911c;^Bacteria; Actinobacteria; Corynebacteriales; Mycobacteriaceae; Mycobacterium; Mycobacterium tuberculosis complex	.	.
TRINITY_DN489806_c0_g6	1.80319	145.31	73.5567	5.63463	1.34247	4.19722	2.7e-05	0.0335302	80.815	0	46.638	234.046	5.699	142.721	RGP1_ORYSJ^RGP1_ORYSJ^Q:1-129,H:321-363^76.74%ID^E:1e-15^RecName: Full=UDP-arabinopyranose mutase 1;^Eukaryota; Viridiplantae; Streptophyta; Embryophyta; Tracheophyta; Spermatophyta; Magnoliophyta; Liliopsida; Poales; Poaceae; BOP clade; Oryzoideae; Oryzeae; Oryzinae; Oryza	ENOG411144T^reversibly glycosylated polypeptide	cellular_component^cytosol
TRINITY_DN489806_c0_g8	52.6665	1717.51	885.09	4.91475	0.850931	5.77573	7.66e-09	4.11e-05	389.199	12.913	716.286	233.136	22.733	314.829	UPTG1_SOLTU^UPTG1_SOLTU^Q:2-235,H:98-175^93.59%ID^E:4e-47^RecName: Full=Alpha-1,4-glucan-protein synthase [UDP-forming] 1;^Eukaryota; Viridiplantae; Streptophyta; Embryophyta; Tracheophyta; Spermatophyta; Magnoliophyta; eudicotyledons; Gunneridae; Pentapetalae; asterids; lamiids; Solanales; Solanaceae; Solanoideae; Solaneae; Solanum	ENOG411144T^reversibly glycosylated polypeptide	cellular_component^cell wall
TRINITY_DN490323_c0_g2	48.1767	834.609	441.393	4.02302	0.936996	4.29353	1.76e-05	0.023595	862.381	36.36	787.711	247.821	27.58	292.892	PM1_SOYBN^PM1_SOYBN^Q:562-410,H:107-157^62.75%ID^E:2e-10^RecName: Full=18 kDa seed maturation protein;^Eukaryota; Viridiplantae; Streptophyta; Embryophyta; Tracheophyta; Spermatophyta; Magnoliophyta; eudicotyledons; Gunneridae; Pentapetalae; rosids; fabids; Fabales; Fabaceae; Papilionoideae; Phaseoleae; Glycine; Soja	ENOG410YTH0^18 kDa seed maturation	biological_process^embryo development
TRINITY_DN490513_c0_g1	2.35802	141.237	71.7977	5.29466	1.25552	4.21711	2.47e-05	0.0311665	1.014	0	11.869	0	0.367	1.825	BOR4_ARATH^BOR4_ARATH^Q:340-1173,H:39-316^75.18%ID^E:5e-150^RecName: Full=Boron transporter 4;^Eukaryota; Viridiplantae; Streptophyta; Embryophyta; Tracheophyta; Spermatophyta; Magnoliophyta; eudicotyledons; Gunneridae; Pentapetalae; rosids; malvids; Brassicales; Brassicaceae; Camelineae; Arabidopsis	ENOG410XPHD^solute carrier family 4	cellular_component^integral component of membrane
TRINITY_DN491413_c0_g7	6.44804	185.546	95.9968	4.64193	1.04518	4.44125	8.94e-06	0.0142588	138.858	1.313	49.597	101.44	2.874	30.469	GLGS2_VICFA^GLGS2_VICFA^Q:764-513,H:429-512^84.52%ID^E:3e-40^RecName: Full=Glucose-1-phosphate adenylyltransferase small subunit 2, chloroplastic;^Eukaryota; Viridiplantae; Streptophyta; Embryophyta; Tracheophyta; Spermatophyta; Magnoliophyta; eudicotyledons; Gunneridae; Pentapetalae; rosids; fabids; Fabales; Fabaceae; Papilionoideae; Fabeae; Vicia	.	cellular_component^chloroplast
TRINITY_DN492449_c1_g13	0.138707	77.2203	38.6795	7.41539	1.72798	4.29135	1.78e-05	0.023595	79.286	0	15.027	35.773	0.208	36.901	H2A1_MEDTR^H2A1_MEDTR^Q:1-180,H:88-147^73.33%ID^E:6e-19^RecName: Full=Probable histone H2A.1;^Eukaryota; Viridiplantae; Streptophyta; Embryophyta; Tracheophyta; Spermatophyta; Magnoliophyta; eudicotyledons; Gunneridae; Pentapetalae; rosids; fabids; Fabales; Fabaceae; Papilionoideae; Trifolieae; Medicago	.	cellular_component^nucleosome
TRINITY_DN492449_c1_g8	0.554829	132.132	66.3434	6.77177	1.5437	4.3867	1.15e-05	0.0168541	238.341	0	11.019	156.209	1.835	132.289	H2A1_SOLLC^H2A1_SOLLC^Q:1-135,H:87-131^88.89%ID^E:3e-20^RecName: Full=Histone H2A.1;^Eukaryota; Viridiplantae; Streptophyta; Embryophyta; Tracheophyta; Spermatophyta; Magnoliophyta; eudicotyledons; Gunneridae; Pentapetalae; asterids; lamiids; Solanales; Solanaceae; Solanoideae; Solaneae; Solanum; Lycopersicon	COG5262^histone h2a	cellular_component^nuclear chromatin
TRINITY_DN492502_c3_g3	0.416122	74.5172	37.4667	6.35496	1.50796	4.21427	2.51e-05	0.0314048	115.016	0	57.9	74.174	1.246	67.519	PM1_SOYBN^PM1_SOYBN^Q:5-226,H:5-78^59.46%ID^E:7e-23^RecName: Full=18 kDa seed maturation protein;^Eukaryota; Viridiplantae; Streptophyta; Embryophyta; Tracheophyta; Spermatophyta; Magnoliophyta; eudicotyledons; Gunneridae; Pentapetalae; rosids; fabids; Fabales; Fabaceae; Papilionoideae; Phaseoleae; Glycine; Soja	ENOG410YTH0^18 kDa seed maturation	biological_process^embryo development
TRINITY_DN492843_c2_g16	0.832243	866.275	433.554	9.04158	1.14392	7.90406	2.7e-15	3.4e-10	336.748	0	838.655	44.668	1.558	171.174	PGLR_GOSHI^PGLR_GOSHI^Q:259-8,H:13-97^47.06%ID^E:3e-18^RecName: Full=Polygalacturonase;^Eukaryota; Viridiplantae; Streptophyta; Embryophyta; Tracheophyta; Spermatophyta; Magnoliophyta; eudicotyledons; Gunneridae; Pentapetalae; rosids; malvids; Malvales; Malvaceae; Malvoideae; Gossypium	.	cellular_component^cell wall
TRINITY_DN493134_c2_g1	31.6616	880.713	456.187	4.64941	0.960632	4.83995	1.3e-06	0.00311568	568.476	2.367	41.128	151.238	6.737	95.664	GDL79_ARATH^GDL79_ARATH^Q:1-228,H:247-322^75%ID^E:9e-38^RecName: Full=GDSL esterase/lipase At5g33370;^Eukaryota; Viridiplantae; Streptophyta; Embryophyta; Tracheophyta; Spermatophyta; Magnoliophyta; eudicotyledons; Gunneridae; Pentapetalae; rosids; malvids; Brassicales; Brassicaceae; Camelineae; Arabidopsis	COG3240^GDSL esterase lipase	cellular_component^extracellular region
TRINITY_DN493134_c2_g4	1.80319	223.621	112.712	6.24159	1.26152	4.94766	7.51e-07	0.00195057	3747.53	0	121.63	619.375	6.931	277.737	#N/A	#N/A	#N/A
TRINITY_DN493214_c1_g1	40.0441	667.529	353.786	3.97364	0.927238	4.28546	1.82e-05	0.0238008	744.513	58.192	532.141	1197.91	19.838	228.855	GALM_MOUSE^GALM_MOUSE^Q:16-165,H:290-339^58%ID^E:4e-14^RecName: Full=Aldose 1-epimerase;^Eukaryota; Metazoa; Chordata; Craniata; Vertebrata; Euteleostomi; Mammalia; Eutheria; Euarchontoglires; Glires; Rodentia; Sciurognathi; Muroidea; Muridae; Murinae; Mus; Mus	COG2017^converts alpha-aldose to the beta-anomer. It is active on D-glucose, L-arabinose, D-xylose, D-galactose, maltose and lactose (By similarity)	cellular_component^cytoplasm
TRINITY_DN493736_c0_g6	29.5098	435.684	232.597	3.7932	0.924176	4.10442	4.05e-05	0.0457863	250.721	11.614	358.033	184.008	16.688	77.484	FIMB5_ARATH^FIMB5_ARATH^Q:395-3,H:494-624^78.63%ID^E:6e-68^RecName: Full=Fimbrin-5 {ECO:0000305};^Eukaryota; Viridiplantae; Streptophyta; Embryophyta; Tracheophyta; Spermatophyta; Magnoliophyta; eudicotyledons; Gunneridae; Pentapetalae; rosids; malvids; Brassicales; Brassicaceae; Camelineae; Arabidopsis	COG5069^Microtubule associated monoxygenase, calponin and LIM domain containing	cellular_component^cytoskeleton
TRINITY_DN493775_c1_g3	1.9419	148.586	75.2638	5.59303	1.27198	4.39712	1.1e-05	0.0162541	117.963	0	15.59	55.395	1.212	27.37	OP162_ARATH^OP162_ARATH^Q:99-593,H:11-178^65.5%ID^E:6e-66^RecName: Full=Outer envelope pore protein 16-2, chloroplastic;^Eukaryota; Viridiplantae; Streptophyta; Embryophyta; Tracheophyta; Spermatophyta; Magnoliophyta; eudicotyledons; Gunneridae; Pentapetalae; rosids; malvids; Brassicales; Brassicaceae; Camelineae; Arabidopsis	ENOG410YI0M^Mitochondrial import inner membrane translocase subunit Tim17 Tim22 Tim23 family protein	cellular_component^integral component of chloroplast outer membrane
TRINITY_DN493848_c1_g10	14.3981	283.696	149.047	4.14245	1.01657	4.07494	4.6e-05	0.0497591	537.229	16.552	794.237	608.615	30.211	94.358	ALL3_OLEEU^ALL3_OLEEU^Q:272-132,H:38-84^87.23%ID^E:1e-21^RecName: Full=Polcalcin Ole e 3;^Eukaryota; Viridiplantae; Streptophyta; Embryophyta; Tracheophyta; Spermatophyta; Magnoliophyta; eudicotyledons; Gunneridae; Pentapetalae; asterids; lamiids; Lamiales; Oleaceae; Oleeae; Olea	.	cellular_component^endomembrane system
TRINITY_DN493848_c1_g2	7.60516	318.406	163.005	5.03414	1.13664	4.42896	9.47e-06	0.0147427	454.552	1.915	811.141	453.998	22.581	70.745	ALL3_OLEEU^ALL3_OLEEU^Q:286-194,H:54-84^90.32%ID^E:9e-12^RecName: Full=Polcalcin Ole e 3;^Eukaryota; Viridiplantae; Streptophyta; Embryophyta; Tracheophyta; Spermatophyta; Magnoliophyta; eudicotyledons; Gunneridae; Pentapetalae; asterids; lamiids; Lamiales; Oleaceae; Oleeae; Olea	.	cellular_component^endomembrane system
TRINITY_DN494087_c0_g6	4.64484	324.149	164.397	5.99566	1.0147	5.90882	3.45e-09	2.23e-05	31.738	0.739	61.047	15.06	0.803	24.972	RHD3_ARATH^RHD3_ARATH^Q:929-3,H:396-704^70.55%ID^E:1e-157^RecName: Full=Protein ROOT HAIR DEFECTIVE 3 {ECO:0000255|HAMAP-Rule:MF_03109};^Eukaryota; Viridiplantae; Streptophyta; Embryophyta; Tracheophyta; Spermatophyta; Magnoliophyta; eudicotyledons; Gunneridae; Pentapetalae; rosids; malvids; Brassicales; Brassicaceae; Camelineae; Arabidopsis	ENOG410XPVJ^GTPase activity	cellular_component^cytoplasm
TRINITY_DN494087_c0_g7	5.03723	304.733	154.885	5.8833	1.04254	5.64325	1.67e-08	7.64e-05	206.888	2.709	303.577	145.448	3.005	86.271	RHD3_ARATH^RHD3_ARATH^Q:466-110,H:656-774^69.75%ID^E:5e-52^RecName: Full=Protein ROOT HAIR DEFECTIVE 3 {ECO:0000255|HAMAP-Rule:MF_03109};^Eukaryota; Viridiplantae; Streptophyta; Embryophyta; Tracheophyta; Spermatophyta; Magnoliophyta; eudicotyledons; Gunneridae; Pentapetalae; rosids; malvids; Brassicales; Brassicaceae; Camelineae; Arabidopsis	ENOG410XPVJ^GTPase activity	cellular_component^cytoplasm
TRINITY_DN494199_c0_g11	7.46275	404.607	206.035	5.67365	1.13982	4.97767	6.44e-07	0.00172451	747.174	13.255	264.105	644.468	2.666	354.086	FLA14_ARATH^FLA14_ARATH^Q:284-66,H:55-127^53.42%ID^E:1e-17^RecName: Full=Fasciclin-like arabinogalactan protein 14;^Eukaryota; Viridiplantae; Streptophyta; Embryophyta; Tracheophyta; Spermatophyta; Magnoliophyta; eudicotyledons; Gunneridae; Pentapetalae; rosids; malvids; Brassicales; Brassicaceae; Camelineae; Arabidopsis	ENOG410YHCU^Fasciclin-like arabinogalactan protein	cellular_component^anchored component of membrane
TRINITY_DN494199_c0_g12	0	114.183	57.0917	9.4961	1.95284	4.86271	1.16e-06	0.00283178	470.734	0	233.643	566.767	0	132.978	#N/A	#N/A	#N/A
TRINITY_DN494199_c0_g13	0.97095	224.254	112.612	6.98024	1.21251	5.75684	8.57e-09	4.32e-05	1382.04	0	1061.75	982.091	10.435	547.302	#N/A	#N/A	#N/A
TRINITY_DN494199_c0_g2	0.416122	184.978	92.697	7.62989	1.3891	5.49269	3.96e-08	0.000171923	808.172	0	181.981	652.236	2.147	271.858	FLA14_ARATH^FLA14_ARATH^Q:191-3,H:20-82^49.21%ID^E:3e-14^RecName: Full=Fasciclin-like arabinogalactan protein 14;^Eukaryota; Viridiplantae; Streptophyta; Embryophyta; Tracheophyta; Spermatophyta; Magnoliophyta; eudicotyledons; Gunneridae; Pentapetalae; rosids; malvids; Brassicales; Brassicaceae; Camelineae; Arabidopsis	ENOG410YHCU^Fasciclin-like arabinogalactan protein	cellular_component^anchored component of membrane
TRINITY_DN494199_c0_g3	5.84574	662.317	334.082	6.80232	1.01198	6.7218	1.79e-11	3.48e-07	719.499	3.981	393.607	195.656	1.641	163.087	FLA14_ARATH^FLA14_ARATH^Q:428-144,H:67-158^40%ID^E:1e-11^RecName: Full=Fasciclin-like arabinogalactan protein 14;^Eukaryota; Viridiplantae; Streptophyta; Embryophyta; Tracheophyta; Spermatophyta; Magnoliophyta; eudicotyledons; Gunneridae; Pentapetalae; rosids; malvids; Brassicales; Brassicaceae; Camelineae; Arabidopsis	ENOG410YHCU^Fasciclin-like arabinogalactan protein	cellular_component^anchored component of membrane
TRINITY_DN494199_c0_g4	2.08061	407.746	204.913	6.92698	1.11782	6.19686	5.76e-10	5.8e-06	2235.2	0	1362.45	1251.98	16.813	779.33	#N/A	#N/A	#N/A
TRINITY_DN494199_c0_g5	1.80319	256.213	129.008	6.44239	1.19213	5.4041	6.51e-08	0.000260439	825.874	0	218.086	965.075	6.551	249.496	FLA14_ARATH^FLA14_ARATH^Q:272-33,H:48-127^51.25%ID^E:1e-18^RecName: Full=Fasciclin-like arabinogalactan protein 14;^Eukaryota; Viridiplantae; Streptophyta; Embryophyta; Tracheophyta; Spermatophyta; Magnoliophyta; eudicotyledons; Gunneridae; Pentapetalae; rosids; malvids; Brassicales; Brassicaceae; Camelineae; Arabidopsis	ENOG410YHCU^Fasciclin-like arabinogalactan protein	cellular_component^anchored component of membrane
TRINITY_DN494199_c0_g6	5.61579	1254.83	630.225	7.54947	0.994818	7.58879	3.23e-14	2.71e-09	2059.97	2.873	493	1698.07	7.665	654.481	FLA14_ARATH^FLA14_ARATH^Q:452-204,H:79-158^39.76%ID^E:2e-08^RecName: Full=Fasciclin-like arabinogalactan protein 14;^Eukaryota; Viridiplantae; Streptophyta; Embryophyta; Tracheophyta; Spermatophyta; Magnoliophyta; eudicotyledons; Gunneridae; Pentapetalae; rosids; malvids; Brassicales; Brassicaceae; Camelineae; Arabidopsis	ENOG410YHCU^Fasciclin-like arabinogalactan protein	cellular_component^anchored component of membrane
TRINITY_DN494199_c0_g7	0.416122	269.893	135.154	8.19862	1.27694	6.4205	1.36e-10	1.65e-06	679.999	0	390.328	453.896	1.413	163.161	FLA14_ARATH^FLA14_ARATH^Q:233-3,H:20-96^51.95%ID^E:6e-21^RecName: Full=Fasciclin-like arabinogalactan protein 14;^Eukaryota; Viridiplantae; Streptophyta; Embryophyta; Tracheophyta; Spermatophyta; Magnoliophyta; eudicotyledons; Gunneridae; Pentapetalae; rosids; malvids; Brassicales; Brassicaceae; Camelineae; Arabidopsis	ENOG410YHCU^Fasciclin-like arabinogalactan protein	cellular_component^anchored component of membrane
TRINITY_DN494199_c0_g9	2.17185	105.695	53.9334	5.68744	1.28423	4.42868	9.48e-06	0.0147427	277.565	4.583	183.582	312.895	0.845	79.437	FLA14_ARATH^FLA14_ARATH^Q:248-12,H:26-104^54.43%ID^E:6e-21^RecName: Full=Fasciclin-like arabinogalactan protein 14;^Eukaryota; Viridiplantae; Streptophyta; Embryophyta; Tracheophyta; Spermatophyta; Magnoliophyta; eudicotyledons; Gunneridae; Pentapetalae; rosids; malvids; Brassicales; Brassicaceae; Camelineae; Arabidopsis	ENOG410YHCU^Fasciclin-like arabinogalactan protein	cellular_component^anchored component of membrane
TRINITY_DN494535_c0_g11	1.10966	98.4923	49.801	5.67678	1.30963	4.33465	1.46e-05	0.0206599	109.709	0	56.564	81.102	3.116	25.418	DRP1A_ARATH^DRP1A_ARATH^Q:862-293,H:421-610^83.16%ID^E:1e-108^RecName: Full=Dynamin-related protein 1A;^Eukaryota; Viridiplantae; Streptophyta; Embryophyta; Tracheophyta; Spermatophyta; Magnoliophyta; eudicotyledons; Gunneridae; Pentapetalae; rosids; malvids; Brassicales; Brassicaceae; Camelineae; Arabidopsis	COG0699^Dynamin family	cellular_component^cell plate
TRINITY_DN494619_c4_g17	22.7606	393.709	208.235	4.03189	0.952908	4.23114	2.33e-05	0.0294312	92.902	7.879	145.909	32.589	5.699	53.457	HPR3_ARATH^HPR3_ARATH^Q:7-402,H:191-322^61.36%ID^E:5e-53^RecName: Full=Glyoxylate/hydroxypyruvate reductase HPR3;^Eukaryota; Viridiplantae; Streptophyta; Embryophyta; Tracheophyta; Spermatophyta; Magnoliophyta; eudicotyledons; Gunneridae; Pentapetalae; rosids; malvids; Brassicales; Brassicaceae; Camelineae; Arabidopsis	COG1052^Dehydrogenase	molecular_function^glyoxylate reductase (NADP) activity
TRINITY_DN495294_c0_g3	0	56.4495	28.2248	8.46877	2.05328	4.1245	3.72e-05	0.0423671	39.31	0	10.82	10.942	0	10.814	#N/A	#N/A	#N/A
TRINITY_DN495834_c4_g3	425.186	5364.62	2894.9	3.57225	0.855083	4.17767	2.95e-05	0.0353273	326.831	32.625	475.378	199.649	30.004	172.32	WSCD1_ARTBC^WSCD1_ARTBC^Q:419-69,H:695-803^43.59%ID^E:3e-23^RecName: Full=WSC domain-containing protein ARB_07867 {ECO:0000305};^Eukaryota; Fungi; Dikarya; Ascomycota; Pezizomycotina; Eurotiomycetes; Eurotiomycetidae; Onygenales; Arthrodermataceae; Arthroderma	.	cellular_component^extracellular region
TRINITY_DN496058_c2_g10	0.832243	103.375	52.1038	6.06872	1.33503	4.54576	5.47e-06	0.00984888	126.612	0	150.282	10.806	2.174	34.46	#N/A	#N/A	#N/A
TRINITY_DN496076_c3_g11	0.277414	83.8396	42.0585	6.9468	1.53625	4.52191	6.13e-06	0.0109153	394.07	0	42.222	685.507	0.845	48.925	#N/A	#N/A	#N/A
TRINITY_DN496076_c3_g12	0.277414	82.8153	41.5464	6.83114	1.67239	4.08466	4.41e-05	0.0483444	1289.43	0	18.008	544.052	1.378	137.308	#N/A	#N/A	#N/A
TRINITY_DN496076_c3_g13	15.2741	741.842	378.558	5.45085	1.02814	5.30165	1.15e-07	0.000403512	3313.21	15.43	241.968	2642.34	8.856	375.577	#N/A	#N/A	#N/A
TRINITY_DN496076_c3_g2	0.554829	112.907	56.7309	6.55163	1.56656	4.18217	2.89e-05	0.0351375	454.156	0	4.913	624.55	0.935	64.791	#N/A	#N/A	#N/A
TRINITY_DN496076_c3_g7	8.73485	463.132	235.933	5.52151	1.15232	4.79164	1.65e-06	0.0037881	3266.69	12.626	212.587	3348.28	11.979	557.936	#N/A	#N/A	#N/A
TRINITY_DN496154_c1_g4	28.0115	503.645	265.828	4.03908	0.907711	4.44974	8.6e-06	0.0137941	166.873	16.443	560.594	128.125	39.663	190.68	IPYR3_ARATH^IPYR3_ARATH^Q:290-3,H:22-117^92.71%ID^E:3e-58^RecName: Full=Soluble inorganic pyrophosphatase 3 {ECO:0000303|PubMed:15135060};^Eukaryota; Viridiplantae; Streptophyta; Embryophyta; Tracheophyta; Spermatophyta; Magnoliophyta; eudicotyledons; Gunneridae; Pentapetalae; rosids; malvids; Brassicales; Brassicaceae; Camelineae; Arabidopsis	COG0221^Pyrophosphate phospho-hydrolase	cellular_component^cytoplasm
TRINITY_DN496500_c0_g2	1.9419	355.976	178.959	6.82186	1.10564	6.17008	6.83e-10	6.61e-06	107.658	0	109.12	87.301	1.274	58.148	.	.	.
TRINITY_DN496669_c2_g18	0.554829	265.997	133.276	7.78497	1.39848	5.56674	2.6e-08	0.000116747	869.699	0	35.641	552.89	1.073	145.884	#N/A	#N/A	#N/A
TRINITY_DN496669_c2_g3	0	69.7624	34.8812	8.63146	2.06869	4.17244	3.01e-05	0.0359181	285.525	0	14.508	103.35	0	72.666	#N/A	#N/A	#N/A
TRINITY_DN496865_c2_g19	0	95.9317	47.9658	9.06183	2.03356	4.45615	8.34e-06	0.0134742	383.789	0	10.036	648.835	0	69.047	FLA8_ARATH^FLA8_ARATH^Q:300-16,H:9-105^46.39%ID^E:1e-16^RecName: Full=Fasciclin-like arabinogalactan protein 8;^Eukaryota; Viridiplantae; Streptophyta; Embryophyta; Tracheophyta; Spermatophyta; Magnoliophyta; eudicotyledons; Gunneridae; Pentapetalae; rosids; malvids; Brassicales; Brassicaceae; Camelineae; Arabidopsis	ENOG410YIMZ^Fasciclin-like arabinogalactan protein	cellular_component^anchored component of membrane
TRINITY_DN497160_c4_g1	1.38707	218.033	109.71	6.47963	1.37554	4.71061	2.47e-06	0.00531742	563.7	0	6.238	596.364	0.928	57.139	OP162_ARATH^OP162_ARATH^Q:700-443,H:92-178^70.11%ID^E:5e-22^RecName: Full=Outer envelope pore protein 16-2, chloroplastic;^Eukaryota; Viridiplantae; Streptophyta; Embryophyta; Tracheophyta; Spermatophyta; Magnoliophyta; eudicotyledons; Gunneridae; Pentapetalae; rosids; malvids; Brassicales; Brassicaceae; Camelineae; Arabidopsis	ENOG410YI0M^Mitochondrial import inner membrane translocase subunit Tim17 Tim22 Tim23 family protein	cellular_component^integral component of chloroplast outer membrane
TRINITY_DN497701_c0_g8	4.94599	180.48	92.713	4.8874	1.19607	4.08622	4.38e-05	0.0483004	307.41	1.532	18.88	248.662	3.711	58.88	OLEE1_BETPN^OLEE1_BETPN^Q:1-399,H:34-159^38.35%ID^E:2e-17^RecName: Full=Olee1-like protein;^Eukaryota; Viridiplantae; Streptophyta; Embryophyta; Tracheophyta; Spermatophyta; Magnoliophyta; eudicotyledons; Gunneridae; Pentapetalae; rosids; fabids; Fagales; Betulaceae; Betula	.	cellular_component^extracellular space
TRINITY_DN497875_c2_g4	31.8167	1866.37	949.092	5.74589	0.946686	6.06948	1.28e-09	1.02e-05	415.773	5.444	266.071	486.564	1.953	167.757	XYL2_MEDSV^XYL2_MEDSV^Q:1278-286,H:442-774^58.86%ID^E:4e-129^RecName: Full=Beta-xylosidase/alpha-L-arabinofuranosidase 2 {ECO:0000303|PubMed:17615411, ECO:0000312|EMBL:ABQ45228.1};^Eukaryota; Viridiplantae; Streptophyta; Embryophyta; Tracheophyta; Spermatophyta; Magnoliophyta; eudicotyledons; Gunneridae; Pentapetalae; rosids; fabids; Fabales; Fabaceae; Papilionoideae; Trifolieae; Medicago	.	cellular_component^proteinaceous extracellular matrix
TRINITY_DN497875_c2_g9	10.6093	851.08	430.844	6.05634	0.941961	6.4295	1.28e-10	1.65e-06	45.243	0.506	118.792	25.673	3.033	64.218	XYL2_MEDSV^XYL2_MEDSV^Q:46-438,H:2-130^59.09%ID^E:1e-40^RecName: Full=Beta-xylosidase/alpha-L-arabinofuranosidase 2 {ECO:0000303|PubMed:17615411, ECO:0000312|EMBL:ABQ45228.1};^Eukaryota; Viridiplantae; Streptophyta; Embryophyta; Tracheophyta; Spermatophyta; Magnoliophyta; eudicotyledons; Gunneridae; Pentapetalae; rosids; fabids; Fabales; Fabaceae; Papilionoideae; Trifolieae; Medicago	.	cellular_component^proteinaceous extracellular matrix
TRINITY_DN498123_c5_g12	0	131.484	65.7418	9.63253	1.9559	4.92486	8.44e-07	0.00216994	1055.82	0	170.233	256.317	0	220.407	#N/A	#N/A	#N/A
TRINITY_DN498123_c5_g18	65.9913	1283.19	674.59	4.18046	0.929998	4.49513	6.95e-06	0.0115225	5180.3	148.928	2725.64	3397.7	67.97	1111.63	#N/A	#N/A	#N/A
TRINITY_DN498123_c5_g2	4.96972	467.738	236.354	6.15419	1.05535	5.8314	5.5e-09	3.22e-05	3216.58	5.581	1254.79	1505.24	32.136	929.894	#N/A	#N/A	#N/A
TRINITY_DN498123_c5_g26	3.2815	110.323	56.8021	4.89258	1.16894	4.18547	2.85e-05	0.0347977	891.109	8.577	381.727	1084.35	8.676	128.595	#N/A	#N/A	#N/A
TRINITY_DN498123_c5_g31	12.6624	512.404	262.533	5.25812	0.971978	5.40971	6.31e-08	0.00025647	1632.74	26.237	899.526	329.559	13.627	443.912	#N/A	#N/A	#N/A
TRINITY_DN498123_c5_g6	2.72667	106.664	54.6951	5.16989	1.23971	4.17023	3.04e-05	0.0359863	467.709	6.101	147.488	529.026	3.995	130.06	#N/A	#N/A	#N/A
TRINITY_DN498123_c5_g7	2.17185	160.732	81.4518	6.31936	1.23575	5.11377	3.16e-07	0.000924956	523.637	5.841	266.247	100.734	1.295	170.261	#N/A	#N/A	#N/A
TRINITY_DN498169_c3_g10	0.138707	55.354	27.7464	7.0132	1.71261	4.09504	4.22e-05	0.0470468	48.34	0	45.744	25.627	0.277	19.634	#N/A	#N/A	#N/A
TRINITY_DN498169_c3_g14	7.53396	649.337	328.436	6.24467	0.93578	6.67323	2.5e-11	4.46e-07	564.111	2.736	304.869	234.842	4.681	150.988	#N/A	#N/A	#N/A
TRINITY_DN498169_c3_g5	2.44926	220.446	111.448	6.50407	1.14462	5.6823	1.33e-08	6.45e-05	247.165	2.64	266.534	71.945	1.288	70.66	#N/A	#N/A	#N/A
TRINITY_DN498209_c0_g3	11.3703	351.706	181.538	4.72868	1.15879	4.08071	4.49e-05	0.0489601	41.473	0.67	3.864	17.915	1.177	28.729	GUN8_ARATH^GUN8_ARATH^Q:140-484,H:18-133^84.48%ID^E:1e-62^RecName: Full=Endoglucanase 8;^Eukaryota; Viridiplantae; Streptophyta; Embryophyta; Tracheophyta; Spermatophyta; Magnoliophyta; eudicotyledons; Gunneridae; Pentapetalae; rosids; malvids; Brassicales; Brassicaceae; Camelineae; Arabidopsis	ENOG410YBFA^Hydrolase, hydrolyzing O-glycosyl compounds	cellular_component^chloroplast
TRINITY_DN498284_c2_g2	1.52578	108.779	55.1522	5.44846	1.27076	4.28756	1.81e-05	0.0237799	52.601	0	33.941	0	0.769	26.543	NIP41_ARATH^NIP41_ARATH^Q:597-508,H:232-261^73.33%ID^E:2e-07^RecName: Full=Putative aquaporin NIP4-1;^Eukaryota; Viridiplantae; Streptophyta; Embryophyta; Tracheophyta; Spermatophyta; Magnoliophyta; eudicotyledons; Gunneridae; Pentapetalae; rosids; malvids; Brassicales; Brassicaceae; Camelineae; Arabidopsis	COG0580^Channel that permits osmotically driven movement of water in both directions. It is involved in the osmoregulation and in the maintenance of cell turgor during volume expansion in rapidly growing cells. It mediates rapid entry or exit of water in response to abrupt changes in osmolarity (By similarity)	cellular_component^integral component of membrane
TRINITY_DN498343_c4_g2	0.416122	70.9088	35.6625	6.28828	1.50416	4.18058	2.91e-05	0.035213	3.263	0	16.882	0.307	0.187	3.407	#N/A	#N/A	#N/A
TRINITY_DN499002_c2_g1	1.9419	152.944	77.443	5.64165	1.20498	4.68193	2.84e-06	0.00585948	82.423	0	49.045	19.542	3.31	22.934	.	.	.
TRINITY_DN499002_c2_g6	3.32897	176.082	89.7056	5.19132	1.20985	4.29087	1.78e-05	0.023595	166.374	0	307.365	105.023	9.41	40.636	#N/A	#N/A	#N/A
TRINITY_DN499551_c2_g6	4.50613	244.521	124.513	5.55135	1.19878	4.63083	3.64e-06	0.00700319	468.065	1.259	26.377	242.122	2.036	90.092	VCL43_ARATH^VCL43_ARATH^Q:1-276,H:359-450^61.96%ID^E:1e-31^RecName: Full=Vicilin-like seed storage protein At4g36700;^Eukaryota; Viridiplantae; Streptophyta; Embryophyta; Tracheophyta; Spermatophyta; Magnoliophyta; eudicotyledons; Gunneridae; Pentapetalae; rosids; malvids; Brassicales; Brassicaceae; Camelineae; Arabidopsis	.	molecular_function^nutrient reservoir activity
TRINITY_DN500086_c1_g3	2.49673	148.575	75.5357	5.30426	1.20166	4.41411	1.01e-05	0.0153909	17.338	0	52.225	3.72	2.147	25.747	ZAT2_ARATH^ZAT2_ARATH^Q:18-356,H:133-234^45.13%ID^E:1e-21^RecName: Full=Zinc finger protein ZAT2;^Eukaryota; Viridiplantae; Streptophyta; Embryophyta; Tracheophyta; Spermatophyta; Magnoliophyta; eudicotyledons; Gunneridae; Pentapetalae; rosids; malvids; Brassicales; Brassicaceae; Camelineae; Arabidopsis	COG5048^Zinc finger protein	cellular_component^nucleus
TRINITY_DN500214_c3_g2	8.64362	225.015	116.829	4.51996	1.00298	4.50651	6.59e-06	0.0111416	19.992	0.424	19.962	15.492	1.073	8.172	SUT35_ARATH^SUT35_ARATH^Q:397-1923,H:3-510^68.17%ID^E:0^RecName: Full=Probable sulfate transporter 3.5;^Eukaryota; Viridiplantae; Streptophyta; Embryophyta; Tracheophyta; Spermatophyta; Magnoliophyta; eudicotyledons; Gunneridae; Pentapetalae; rosids; malvids; Brassicales; Brassicaceae; Camelineae; Arabidopsis	COG0659^sulfate transporter	cellular_component^integral component of plasma membrane
TRINITY_DN500214_c3_g4	13.9345	256.002	134.969	4.10169	0.974915	4.20722	2.59e-05	0.0322387	168.053	6.033	105.808	102.168	4.182	35.372	SUT35_ARATH^SUT35_ARATH^Q:1-438,H:437-576^55.48%ID^E:1e-52^RecName: Full=Probable sulfate transporter 3.5;^Eukaryota; Viridiplantae; Streptophyta; Embryophyta; Tracheophyta; Spermatophyta; Magnoliophyta; eudicotyledons; Gunneridae; Pentapetalae; rosids; malvids; Brassicales; Brassicaceae; Camelineae; Arabidopsis	COG0659^sulfate transporter	cellular_component^integral component of plasma membrane
TRINITY_DN501069_c2_g4	0.554829	98.0514	49.3031	6.41643	1.46563	4.37794	1.2e-05	0.0173446	71.326	0	6.216	55.713	0.118	15.962	STP6_ARATH^STP6_ARATH^Q:136-1620,H:13-505^63.03%ID^E:0^RecName: Full=Sugar transport protein 6;^Eukaryota; Viridiplantae; Streptophyta; Embryophyta; Tracheophyta; Spermatophyta; Magnoliophyta; eudicotyledons; Gunneridae; Pentapetalae; rosids; malvids; Brassicales; Brassicaceae; Camelineae; Arabidopsis	ENOG410XNQK^Transporter	cellular_component^integral component of plasma membrane
TRINITY_DN501324_c2_g19	8.34247	422.112	215.227	5.42031	1.17308	4.62059	3.83e-06	0.0073023	741.487	2.681	52.523	942.94	3.483	178.115	STP9_ARATH^STP9_ARATH^Q:2-484,H:98-258^74.53%ID^E:2e-67^RecName: Full=Sugar transport protein 9;^Eukaryota; Viridiplantae; Streptophyta; Embryophyta; Tracheophyta; Spermatophyta; Magnoliophyta; eudicotyledons; Gunneridae; Pentapetalae; rosids; malvids; Brassicales; Brassicaceae; Camelineae; Arabidopsis	ENOG410XNQK^Transporter	cellular_component^integral component of plasma membrane
TRINITY_DN501324_c2_g8	0.416122	152.965	76.6904	7.26645	1.5672	4.63658	3.54e-06	0.00691697	1397.89	0	18.229	1514.69	1.918	227.21	STP9_ARATH^STP9_ARATH^Q:261-25,H:427-505^78.48%ID^E:2e-37^RecName: Full=Sugar transport protein 9;^Eukaryota; Viridiplantae; Streptophyta; Embryophyta; Tracheophyta; Spermatophyta; Magnoliophyta; eudicotyledons; Gunneridae; Pentapetalae; rosids; malvids; Brassicales; Brassicaceae; Camelineae; Arabidopsis	ENOG410XNQK^Transporter	cellular_component^integral component of plasma membrane
TRINITY_DN501668_c1_g1	63.7631	1084.61	574.187	3.98341	0.870656	4.57519	4.76e-06	0.0088184	67.373	4.282	126.808	82.569	8.586	34.523	CALS5_ARATH^CALS5_ARATH^Q:230-3,H:1436-1511^92.11%ID^E:7e-43^RecName: Full=Callose synthase 5;^Eukaryota; Viridiplantae; Streptophyta; Embryophyta; Tracheophyta; Spermatophyta; Magnoliophyta; eudicotyledons; Gunneridae; Pentapetalae; rosids; malvids; Brassicales; Brassicaceae; Camelineae; Arabidopsis	ENOG410XQ8V^synthase	cellular_component^1,3-beta-D-glucan synthase complex
TRINITY_DN501698_c3_g3	8.38994	236.898	122.644	4.58297	1.04655	4.37914	1.19e-05	0.0173446	128.062	6.251	642.354	75.039	22.096	97.776	AL11A_OLEEU^AL11A_OLEEU^Q:1-267,H:170-258^62.92%ID^E:5e-35^RecName: Full=Pectinesterase 1;^Eukaryota; Viridiplantae; Streptophyta; Embryophyta; Tracheophyta; Spermatophyta; Magnoliophyta; eudicotyledons; Gunneridae; Pentapetalae; asterids; lamiids; Lamiales; Oleaceae; Oleeae; Olea	.	cellular_component^cell wall
TRINITY_DN501702_c2_g5	0.138707	78.7645	39.4516	7.38692	1.77337	4.16547	3.11e-05	0.0365741	341.936	0	3.522	141.558	0.173	58.848	LIP2_ARATH^LIP2_ARATH^Q:11-322,H:298-401^52.88%ID^E:1e-32^RecName: Full=Triacylglycerol lipase 2;^Eukaryota; Viridiplantae; Streptophyta; Embryophyta; Tracheophyta; Spermatophyta; Magnoliophyta; eudicotyledons; Gunneridae; Pentapetalae; rosids; malvids; Brassicales; Brassicaceae; Camelineae; Arabidopsis	COG0596^Alpha beta hydrolase	cellular_component^extracellular region
TRINITY_DN502142_c0_g7	8.66735	365.281	186.974	5.14819	1.00799	5.10738	3.27e-07	0.000945812	64.308	1.628	169.758	28.164	4.993	32.772	PLP3_ARATH^PLP3_ARATH^Q:9-305,H:306-404^53.54%ID^E:3e-31^RecName: Full=Patatin-like protein 3;^Eukaryota; Viridiplantae; Streptophyta; Embryophyta; Tracheophyta; Spermatophyta; Magnoliophyta; eudicotyledons; Gunneridae; Pentapetalae; rosids; malvids; Brassicales; Brassicaceae; Camelineae; Arabidopsis	COG3621^Patatin group	cellular_component^cytoplasm
TRINITY_DN502142_c0_g8	2.05687	134.49	68.2733	5.69738	1.20062	4.74536	2.08e-06	0.00462864	24.499	0.492	92.702	4.379	1.129	19.029	PLP2_ORYSJ^PLP2_ORYSJ^Q:1-516,H:70-239^54.65%ID^E:6e-59^RecName: Full=Patatin-like protein 2;^Eukaryota; Viridiplantae; Streptophyta; Embryophyta; Tracheophyta; Spermatophyta; Magnoliophyta; Liliopsida; Poales; Poaceae; BOP clade; Oryzoideae; Oryzeae; Oryzinae; Oryza	COG3621^Patatin group	cellular_component^cytoplasm
TRINITY_DN502305_c0_g6	33.6473	503.708	268.678	3.81037	0.898647	4.24012	2.23e-05	0.0285651	113.931	3.133	112.753	115.499	11.778	37.845	SND1_RAT^SND1_RAT^Q:1327-5,H:471-903^35.99%ID^E:6e-66^RecName: Full=Staphylococcal nuclease domain-containing protein 1;^Eukaryota; Metazoa; Chordata; Craniata; Vertebrata; Euteleostomi; Mammalia; Eutheria; Euarchontoglires; Glires; Rodentia; Sciurognathi; Muroidea; Muridae; Murinae; Rattus	COG1525^nuclease	cellular_component^dense body
TRINITY_DN502357_c1_g10	3.86007	188.691	96.2756	5.23346	1.09638	4.77338	1.81e-06	0.00411117	79.112	0.356	50.359	24.797	2.057	20.971	PTR52_ARATH^PTR52_ARATH^Q:1-438,H:412-556^51.37%ID^E:2e-32^RecName: Full=Protein NRT1/ PTR FAMILY 2.8;^Eukaryota; Viridiplantae; Streptophyta; Embryophyta; Tracheophyta; Spermatophyta; Magnoliophyta; eudicotyledons; Gunneridae; Pentapetalae; rosids; malvids; Brassicales; Brassicaceae; Camelineae; Arabidopsis	COG3104^transporter	cellular_component^integral component of membrane
TRINITY_DN502367_c2_g10	0.138707	68.9872	34.5629	7.32193	1.68323	4.34993	1.36e-05	0.0193809	339.235	0	162.57	107.696	0.976	121.644	CX5C2_HELAN^CX5C2_HELAN^Q:1-102,H:31-64^64.71%ID^E:1e-07^RecName: Full=Cytochrome c oxidase subunit 5C-2;^Eukaryota; Viridiplantae; Streptophyta; Embryophyta; Tracheophyta; Spermatophyta; Magnoliophyta; eudicotyledons; Gunneridae; Pentapetalae; asterids; campanulids; Asterales; Asteraceae; Asteroideae; Heliantheae alliance; Heliantheae; Helianthus	.	cellular_component^integral component of membrane
TRINITY_DN502367_c2_g11	0.416122	92.1949	46.3055	6.67427	1.43257	4.65893	3.18e-06	0.0064053	776.014	0	466.446	161.1	4.12	193.068	CX5C1_ARATH^CX5C1_ARATH^Q:3-83,H:38-64^66.67%ID^E:1e-05^RecName: Full=Probable cytochrome c oxidase subunit 5C-1;^Eukaryota; Viridiplantae; Streptophyta; Embryophyta; Tracheophyta; Spermatophyta; Magnoliophyta; eudicotyledons; Gunneridae; Pentapetalae; rosids; malvids; Brassicales; Brassicaceae; Camelineae; Arabidopsis	ENOG410YTGP^Cytochrome c oxidase subunit	cellular_component^integral component of membrane
TRINITY_DN502367_c2_g5	2.77414	246.493	124.634	5.88457	1.13708	5.17516	2.28e-07	0.000708154	737.796	0	395.97	121.607	10.671	185.809	CX5C2_HELAN^CX5C2_HELAN^Q:1-150,H:15-64^66%ID^E:1e-14^RecName: Full=Cytochrome c oxidase subunit 5C-2;^Eukaryota; Viridiplantae; Streptophyta; Embryophyta; Tracheophyta; Spermatophyta; Magnoliophyta; eudicotyledons; Gunneridae; Pentapetalae; asterids; campanulids; Asterales; Asteraceae; Asteroideae; Heliantheae alliance; Heliantheae; Helianthus	.	cellular_component^integral component of membrane
TRINITY_DN502367_c2_g8	0.138707	119.517	59.8277	8.13997	1.56876	5.1888	2.12e-07	0.000683545	491.273	0	400.376	145.949	1.08	139.611	CX5C2_HELAN^CX5C2_HELAN^Q:87-242,H:10-61^67.31%ID^E:2e-16^RecName: Full=Cytochrome c oxidase subunit 5C-2;^Eukaryota; Viridiplantae; Streptophyta; Embryophyta; Tracheophyta; Spermatophyta; Magnoliophyta; eudicotyledons; Gunneridae; Pentapetalae; asterids; campanulids; Asterales; Asteraceae; Asteroideae; Heliantheae alliance; Heliantheae; Helianthus	.	cellular_component^integral component of membrane
TRINITY_DN502735_c3_g3	16.8711	332.13	174.501	4.1598	0.944808	4.4028	1.07e-05	0.0161186	66.803	1.122	29.447	91.111	2.791	19.368	.	.	.
TRINITY_DN502774_c3_g4	19.2766	449.228	234.252	4.34863	1.01713	4.27538	1.91e-05	0.0246486	295.299	5.622	53.517	205.347	8.614	68.622	TLC2_ARATH^TLC2_ARATH^Q:593-3,H:197-393^90.86%ID^E:1e-124^RecName: Full=ADP,ATP carrier protein 2, chloroplastic;^Eukaryota; Viridiplantae; Streptophyta; Embryophyta; Tracheophyta; Spermatophyta; Magnoliophyta; eudicotyledons; Gunneridae; Pentapetalae; rosids; malvids; Brassicales; Brassicaceae; Camelineae; Arabidopsis	COG3202^carrier protein	cellular_component^chloroplast
TRINITY_DN503190_c1_g9	17.4022	401.6	209.501	4.38504	0.969916	4.52106	6.15e-06	0.0109153	366.229	13.488	668.986	88.404	23.148	111.763	AL11B_OLEEU^AL11B_OLEEU^Q:4-276,H:190-277^58.24%ID^E:2e-33^RecName: Full=Pectinesterase 2;^Eukaryota; Viridiplantae; Streptophyta; Embryophyta; Tracheophyta; Spermatophyta; Magnoliophyta; eudicotyledons; Gunneridae; Pentapetalae; asterids; lamiids; Lamiales; Oleaceae; Oleeae; Olea	.	cellular_component^cell wall
TRINITY_DN503334_c1_g1	0.554829	232.482	116.519	7.66544	1.26558	6.05683	1.39e-09	1.06e-05	388.652	0	237.772	38.424	2.458	142.933	HAK16_ORYSJ^HAK16_ORYSJ^Q:241-56,H:750-811^50%ID^E:6e-16^RecName: Full=Probable potassium transporter 16;^Eukaryota; Viridiplantae; Streptophyta; Embryophyta; Tracheophyta; Spermatophyta; Magnoliophyta; Liliopsida; Poales; Poaceae; BOP clade; Oryzoideae; Oryzeae; Oryzinae; Oryza	COG3158^Transport of potassium into the cell (By similarity)	cellular_component^integral component of membrane
TRINITY_DN503334_c1_g10	0	65.7069	32.8535	8.70482	2.02602	4.29652	1.73e-05	0.0235702	4.222	0	32.229	0	0	24.006	HAK5_ORYSJ^HAK5_ORYSJ^Q:155-3,H:34-85^51.92%ID^E:8e-08^RecName: Full=Potassium transporter 5;^Eukaryota; Viridiplantae; Streptophyta; Embryophyta; Tracheophyta; Spermatophyta; Magnoliophyta; Liliopsida; Poales; Poaceae; BOP clade; Oryzoideae; Oryzeae; Oryzinae; Oryza	COG3158^Transport of potassium into the cell (By similarity)	cellular_component^integral component of membrane
TRINITY_DN503334_c1_g12	1.9419	649.21	325.576	7.66138	1.0702	7.15883	8.14e-13	2.28e-08	25.623	0	42.575	5.892	0.609	23.592	HAK5_ORYSJ^HAK5_ORYSJ^Q:1761-1,H:34-621^59.86%ID^E:0^RecName: Full=Potassium transporter 5;^Eukaryota; Viridiplantae; Streptophyta; Embryophyta; Tracheophyta; Spermatophyta; Magnoliophyta; Liliopsida; Poales; Poaceae; BOP clade; Oryzoideae; Oryzeae; Oryzinae; Oryza	COG3158^Transport of potassium into the cell (By similarity)	cellular_component^integral component of membrane
TRINITY_DN503334_c1_g5	0.832243	93.9278	47.38	5.93717	1.3428	4.42149	9.8e-06	0.0150008	29.615	0	30.882	6.791	0.686	12.459	POT5_ARATH^POT5_ARATH^Q:547-323,H:711-785^44%ID^E:6e-17^RecName: Full=Potassium transporter 5;^Eukaryota; Viridiplantae; Streptophyta; Embryophyta; Tracheophyta; Spermatophyta; Magnoliophyta; eudicotyledons; Gunneridae; Pentapetalae; rosids; malvids; Brassicales; Brassicaceae; Camelineae; Arabidopsis	COG3158^Transport of potassium into the cell (By similarity)	cellular_component^integral component of membrane
TRINITY_DN503729_c2_g7	25.3961	554.89	290.143	4.35566	0.908979	4.79182	1.65e-06	0.0037881	138.153	3.037	91.565	70.284	2.846	43.13	ACA2_ARATH^ACA2_ARATH^Q:1212-208,H:681-1014^86.87%ID^E:0^RecName: Full=Calcium-transporting ATPase 2, plasma membrane-type;^Eukaryota; Viridiplantae; Streptophyta; Embryophyta; Tracheophyta; Spermatophyta; Magnoliophyta; eudicotyledons; Gunneridae; Pentapetalae; rosids; malvids; Brassicales; Brassicaceae; Camelineae; Arabidopsis	ENOG410XNNC^ATPase, Ca transporting, plasma membrane	cellular_component^endoplasmic reticulum
TRINITY_DN503743_c2_g11	0.138707	115.858	57.9981	8.07241	1.59588	5.05827	4.23e-07	0.00119743	127.254	0	36.215	23.966	0.194	40.626	BGH3B_BACO1^BGH3B_BACO1^Q:437-3,H:236-381^36.05%ID^E:8e-21^RecName: Full=Beta-glucosidase BoGH3B;^Bacteria; Bacteroidetes; Bacteroidia; Bacteroidales; Bacteroidaceae; Bacteroides	COG1472^hydrolase family 3	cellular_component^periplasmic space
TRINITY_DN503743_c2_g4	1.52578	269.204	135.365	6.70068	1.22261	5.48066	4.24e-08	0.000177901	72.783	0	20.912	74.516	1.26	55.866	GLUA_DICDI^GLUA_DICDI^Q:377-6,H:95-235^37.76%ID^E:2e-17^RecName: Full=Lysosomal beta glucosidase;^Eukaryota; Amoebozoa; Mycetozoa; Dictyosteliida; Dictyostelium	COG1472^hydrolase family 3	cellular_component^lysosome
TRINITY_DN503743_c2_g5	0.832243	103.705	52.2687	6.0719	1.34539	4.5131	6.39e-06	0.0110225	96.704	0	32.991	60.786	1.053	39.172	BGH3B_BACO1^BGH3B_BACO1^Q:290-9,H:222-315^32.98%ID^E:2e-11^RecName: Full=Beta-glucosidase BoGH3B;^Bacteria; Bacteroidetes; Bacteroidia; Bacteroidales; Bacteroidaceae; Bacteroides	COG1472^hydrolase family 3	cellular_component^periplasmic space
TRINITY_DN503955_c1_g2	39.1043	527.945	283.525	3.6479	0.894903	4.0763	4.58e-05	0.049682	48.657	3.639	282.257	13.593	23.882	107.89	FIMB4_ARATH^FIMB4_ARATH^Q:227-3,H:216-290^81.33%ID^E:5e-35^RecName: Full=Fimbrin-4 {ECO:0000305};^Eukaryota; Viridiplantae; Streptophyta; Embryophyta; Tracheophyta; Spermatophyta; Magnoliophyta; eudicotyledons; Gunneridae; Pentapetalae; rosids; malvids; Brassicales; Brassicaceae; Camelineae; Arabidopsis	COG5069^Microtubule associated monoxygenase, calponin and LIM domain containing	cellular_component^cell wall
TRINITY_DN504250_c5_g11	1.36334	223.368	112.365	7.10073	1.34266	5.28854	1.23e-07	0.000425455	102.438	0.137	3.622	83.092	0.104	30.522	PMTR_ARATH^PMTR_ARATH^Q:243-1,H:394-474^79.01%ID^E:2e-41^RecName: Full=Probable methyltransferase PMT27;^Eukaryota; Viridiplantae; Streptophyta; Embryophyta; Tracheophyta; Spermatophyta; Magnoliophyta; eudicotyledons; Gunneridae; Pentapetalae; rosids; malvids; Brassicales; Brassicaceae; Camelineae; Arabidopsis	ENOG410Y2C5^Methyltransferase	cellular_component^endoplasmic reticulum membrane
TRINITY_DN504433_c6_g1	69.8899	2366.26	1218.08	4.9518	0.857083	5.7775	7.58e-09	4.11e-05	125.297	1.71	108.292	141.604	6.315	87.916	PMA1_ARATH^PMA1_ARATH^Q:1-453,H:175-325^94.7%ID^E:2e-94^RecName: Full=ATPase 1, plasma membrane-type;^Eukaryota; Viridiplantae; Streptophyta; Embryophyta; Tracheophyta; Spermatophyta; Magnoliophyta; eudicotyledons; Gunneridae; Pentapetalae; rosids; malvids; Brassicales; Brassicaceae; Camelineae; Arabidopsis	COG0474^P-type atpase	cellular_component^Golgi apparatus
S. caurifolia Half > S. caruifolia Mature
id	baseMeanA	baseMeanB	baseMean	log2FoldChange	lfcSE	stat	pvalue	padj	Scaruifolia_Half_Plant2	Scaruifolia_Half_Plant3	Scaruifolia_Mature_Plant2	Scaruifolia_Mature_Plant4	Scaruifolia_Mid_Plant3	Scaruifolia_Mid_Plant4	Blastx	Eggnog	GO abbrev
TRINITY_DN438306_c0_g2	477.572	1.02639	239.299	-7.47872	2.02829	-3.6872	0.000226735	0.0429898	1873.02	1696.53	10.994	0	1076.8	496.799	#N/A	ENOG410XNQK^Transporter	cellular_component^integral component of plasma membrane
TRINITY_DN465608_c0_g1	239.31	0.256598	119.783	-7.83446	2.16649	-3.61619	0.000298966	0.0429898	277.576	986.954	1.807	0	104.651	13.171	#N/A	#N/A	#N/A
TRINITY_DN475077_c3_g1	188.426	0	94.2132	-8.54967	2.46294	-3.47133	0.000517889	0.0498793	44.933	1794.46	0	0	2682.56	23.286	#N/A	#N/A	#N/A
TRINITY_DN479397_c0_g1	168.48	0	84.2401	-8.56152	2.44236	-3.50543	0.00045587	0.0492495	61.254	671.751	0	0	844.77	95.532	#N/A	#N/A	#N/A
TRINITY_DN480067_c2_g5	308.953	0	154.476	-9.37527	2.36564	-3.9631	7.4e-05	0.0402717	369.156	312.887	0	0	160.267	55.991	#N/A	ENOG410XNQK^Transporter	cellular_component^integral component of plasma membrane
TRINITY_DN480450_c1_g10	252.723	0	126.362	-8.90147	2.43431	-3.65667	0.00025551	0.0429898	35.341	923.172	0	0	1126.07	102.05	GALM_BOVIN^GALM_BOVIN^Q:183-464,H:22-115^35.79%ID^E:7e-11^RecName: Full=Aldose 1-epimerase;^Eukaryota; Metazoa; Chordata; Craniata; Vertebrata; Euteleostomi; Mammalia; Eutheria; Laurasiatheria; Cetartiodactyla; Ruminantia; Pecora; Bovidae; Bovinae; Bos	#N/A	#N/A
TRINITY_DN480488_c2_g1	151.542	0	75.7712	-8.5922	2.41721	-3.5546	0.000378552	0.0479379	320.622	230.86	0	0	208.391	79.296	#N/A	#N/A	#N/A
TRINITY_DN480488_c2_g12	4633.1	26.5681	2329.83	-6.69206	1.83275	-3.65138	0.000260832	0.0429898	7504.55	8612.61	96.588	26.074	7849.43	2927.01	STP10_ARATH^STP10_ARATH^Q:1-246,H:330-411^64.63%ID^E:3e-22^RecName: Full=Sugar transport protein 10;^Eukaryota; Viridiplantae; Streptophyta; Embryophyta; Tracheophyta; Spermatophyta; Magnoliophyta; eudicotyledons; Gunneridae; Pentapetalae; rosids; malvids; Brassicales; Brassicaceae; Camelineae; Arabidopsis	#N/A	#N/A
TRINITY_DN480488_c2_g15	155.728	0	77.8639	-8.58371	2.42391	-3.54127	0.000398208	0.0482362	128.499	387.347	0	0	237.733	65.419	GALM_PONAB^GALM_PONAB^Q:25-204,H:127-184^46.67%ID^E:2e-08^RecName: Full=Aldose 1-epimerase;^Eukaryota; Metazoa; Chordata; Craniata; Vertebrata; Euteleostomi; Mammalia; Eutheria; Euarchontoglires; Primates; Haplorrhini; Catarrhini; Hominidae; Pongo	#N/A	#N/A
TRINITY_DN480488_c2_g2	258.736	0	129.368	-9.15443	2.38363	-3.84054	0.000122763	0.0405304	278.889	645.019	0	0	612.899	159.578	FLA14_ARATH^FLA14_ARATH^Q:272-33,H:48-127^51.25%ID^E:1e-18^RecName: Full=Fasciclin-like arabinogalactan protein 14;^Eukaryota; Viridiplantae; Streptophyta; Embryophyta; Tracheophyta; Spermatophyta; Magnoliophyta; eudicotyledons; Gunneridae; Pentapetalae; rosids; malvids; Brassicales; Brassicaceae; Camelineae; Arabidopsis	#N/A	#N/A
TRINITY_DN480488_c2_g20	234.045	0	117.023	-8.90663	2.42096	-3.67897	0.000234175	0.0429898	123.839	1487.96	0	0	1145.2	168.02	SBT4F_ARATH^SBT4F_ARATH^Q:74-2251,H:20-764^56.67%ID^E:0^RecName: Full=Subtilisin-like protease SBT4.15 {ECO:0000303|PubMed:16193095};^Eukaryota; Viridiplantae; Streptophyta; Embryophyta; Tracheophyta; Spermatophyta; Magnoliophyta; eudicotyledons; Gunneridae; Pentapetalae; rosids; malvids; Brassicales; Brassicaceae; Camelineae; Arabidopsis	#N/A	#N/A
TRINITY_DN480488_c2_g21	329.957	0	164.979	-9.44045	2.36272	-3.99559	6.45e-05	0.0402717	711.652	1036.02	0	0	1998.1	373.378	#N/A	#N/A	#N/A
TRINITY_DN480488_c2_g6	587.022	1.28299	294.152	-7.49396	2.02754	-3.69609	0.000218949	0.0429898	579.606	1262.39	5.798	0	1180.45	78.329	OP162_ARATH^OP162_ARATH^Q:260-3,H:9-95^55.06%ID^E:3e-21^RecName: Full=Outer envelope pore protein 16-2, chloroplastic;^Eukaryota; Viridiplantae; Streptophyta; Embryophyta; Tracheophyta; Spermatophyta; Magnoliophyta; eudicotyledons; Gunneridae; Pentapetalae; rosids; malvids; Brassicales; Brassicaceae; Camelineae; Arabidopsis	#N/A	#N/A
TRINITY_DN480796_c0_g1	1823.28	3.84897	913.567	-7.68371	2.00788	-3.82677	0.000129837	0.0417943	1456.66	1801.85	13.366	0	822.752	155.082	#N/A	#N/A	#N/A
TRINITY_DN481856_c0_g16	305.373	0	152.687	-8.70351	2.50028	-3.48102	0.000499506	0.0495231	2.772	2094.76	0	0	4222.39	1147.17	#N/A	#N/A	#N/A
TRINITY_DN483201_c0_g1	148.142	0	74.0708	-8.56445	2.41956	-3.53968	0.000400617	0.0482362	26.67	52.924	0	0	29.438	10.009	#N/A	ENOG410XNNC^ATPase, Ca transporting, plasma membrane	cellular_component^endoplasmic reticulum
TRINITY_DN483743_c0_g7	250.631	0	125.316	-8.98345	2.41558	-3.71896	0.000200043	0.0429898	96.549	1201.56	0	0	79.025	0	POT5_ARATH^POT5_ARATH^Q:547-323,H:711-785^44%ID^E:6e-17^RecName: Full=Potassium transporter 5;^Eukaryota; Viridiplantae; Streptophyta; Embryophyta; Tracheophyta; Spermatophyta; Magnoliophyta; eudicotyledons; Gunneridae; Pentapetalae; rosids; malvids; Brassicales; Brassicaceae; Camelineae; Arabidopsis	#N/A	#N/A
TRINITY_DN485323_c2_g9	2305.64	11.8948	1158.77	-6.84347	1.84435	-3.71051	0.00020684	0.0429898	1378.67	3119.24	6.288	13.237	3423.3	711.536	INT4_ARATH^INT4_ARATH^Q:1-201,H:218-283^52.24%ID^E:2e-08^RecName: Full=Inositol transporter 4;^Eukaryota; Viridiplantae; Streptophyta; Embryophyta; Tracheophyta; Spermatophyta; Magnoliophyta; eudicotyledons; Gunneridae; Pentapetalae; rosids; malvids; Brassicales; Brassicaceae; Camelineae; Arabidopsis	#N/A	#N/A
TRINITY_DN486606_c2_g2	163.939	0	81.9696	-8.57599	2.43453	-3.52265	0.000427258	0.0490804	54.78	371.522	0	0	305.67	0	FLA14_ARATH^FLA14_ARATH^Q:191-3,H:20-82^49.21%ID^E:3e-14^RecName: Full=Fasciclin-like arabinogalactan protein 14;^Eukaryota; Viridiplantae; Streptophyta; Embryophyta; Tracheophyta; Spermatophyta; Magnoliophyta; eudicotyledons; Gunneridae; Pentapetalae; rosids; malvids; Brassicales; Brassicaceae; Camelineae; Arabidopsis	ENOG410YIMZ^Fasciclin-like arabinogalactan protein	cellular_component^anchored component of membrane
TRINITY_DN486606_c2_g5	153.997	0	76.9987	-8.6099	2.41593	-3.56381	0.000365518	0.0479379	195.524	234.994	0	0	165.349	17.02	BAH1_ARATH^BAH1_ARATH^Q:960-1,H:1-326^64.55%ID^E:2e-142^RecName: Full=E3 ubiquitin-protein ligase BAH1;^Eukaryota; Viridiplantae; Streptophyta; Embryophyta; Tracheophyta; Spermatophyta; Magnoliophyta; eudicotyledons; Gunneridae; Pentapetalae; rosids; malvids; Brassicales; Brassicaceae; Camelineae; Arabidopsis	ENOG410YIMZ^Fasciclin-like arabinogalactan protein	cellular_component^anchored component of membrane
TRINITY_DN486606_c2_g6	178.912	0	89.456	-8.65124	2.43246	-3.55659	0.000375706	0.0479379	53.249	588.607	0	0	377.323	34.088	FLA3_ARATH^FLA3_ARATH^Q:401-6,H:26-153^28.89%ID^E:1e-09^RecName: Full=Fasciclin-like arabinogalactan protein 3;^Eukaryota; Viridiplantae; Streptophyta; Embryophyta; Tracheophyta; Spermatophyta; Magnoliophyta; eudicotyledons; Gunneridae; Pentapetalae; rosids; malvids; Brassicales; Brassicaceae; Camelineae; Arabidopsis	#N/A	#N/A
TRINITY_DN486606_c2_g9	823.085	2.51875	412.802	-7.30055	2.07688	-3.51514	0.000439515	0.0490804	556.31	706.554	0	5.55	404.04	62.45	STP9_ARATH^STP9_ARATH^Q:2-484,H:98-258^74.53%ID^E:2e-67^RecName: Full=Sugar transport protein 9;^Eukaryota; Viridiplantae; Streptophyta; Embryophyta; Tracheophyta; Spermatophyta; Magnoliophyta; eudicotyledons; Gunneridae; Pentapetalae; rosids; malvids; Brassicales; Brassicaceae; Camelineae; Arabidopsis	ENOG410YHCU^Fasciclin-like arabinogalactan protein	cellular_component^anchored component of membrane
TRINITY_DN487175_c0_g9	659.318	0	329.659	-10.1973	2.31916	-4.39701	1.1e-05	0.0270193	327.168	443.747	0	0	408.535	106.798	FLA14_ARATH^FLA14_ARATH^Q:272-3,H:36-124^46.67%ID^E:6e-20^RecName: Full=Fasciclin-like arabinogalactan protein 14;^Eukaryota; Viridiplantae; Streptophyta; Embryophyta; Tracheophyta; Spermatophyta; Magnoliophyta; eudicotyledons; Gunneridae; Pentapetalae; rosids; malvids; Brassicales; Brassicaceae; Camelineae; Arabidopsis	#N/A	#N/A
TRINITY_DN487501_c0_g12	172.56	0	86.2798	-8.54308	2.45036	-3.48645	0.000489468	0.0495231	25.521	433.529	0	0	196.848	0	#N/A	ENOG410XNQK^Transporter	cellular_component^integral component of plasma membrane
TRINITY_DN487501_c0_g15	423.287	0.256598	211.772	-8.56625	2.12738	-4.02666	5.66e-05	0.0402717	305.969	422.64	0.615	0	132.255	22.677	GALM_PIG^GALM_PIG^Q:13-363,H:88-198^38.98%ID^E:5e-15^RecName: Full=Aldose 1-epimerase;^Eukaryota; Metazoa; Chordata; Craniata; Vertebrata; Euteleostomi; Mammalia; Eutheria; Laurasiatheria; Cetartiodactyla; Suina; Suidae; Sus	ENOG410XNQK^Transporter	cellular_component^integral component of plasma membrane
TRINITY_DN487501_c0_g3	238.633	0	119.316	-8.96602	2.41128	-3.71836	0.000200519	0.0429898	42.854	507.436	0	0	201.703	3.298	#N/A	ENOG410XNQK^Transporter	cellular_component^integral component of plasma membrane
TRINITY_DN488230_c1_g10	655.741	0	327.87	-9.76141	2.40381	-4.06081	4.89e-05	0.0398208	22.166	1757.53	0	0	2240.12	0	BGH3B_BACO1^BGH3B_BACO1^Q:290-9,H:222-315^32.98%ID^E:2e-11^RecName: Full=Beta-glucosidase BoGH3B;^Bacteria; Bacteroidetes; Bacteroidia; Bacteroidales; Bacteroidaceae; Bacteroides	#N/A	#N/A
TRINITY_DN489105_c1_g2	1419.68	9.37604	714.528	-6.52823	1.83813	-3.55157	0.000382944	0.0479379	734.583	1065.67	5.585	9.983	399.354	176.579	#N/A	COG2017^converts alpha-aldose to the beta-anomer. It is active on D-glucose, L-arabinose, D-xylose, D-galactose, maltose and lactose (By similarity)	cellular_component^cytoplasm
TRINITY_DN489105_c1_g3	357.73	0.513195	179.121	-7.74239	2.10702	-3.67456	0.000238257	0.0429898	86.647	374.968	0.916	0	129.007	1.528	#N/A	COG2017^converts alpha-aldose to the beta-anomer. It is active on D-glucose, L-arabinose, D-xylose, D-galactose, maltose and lactose (By similarity)	cellular_component^cytoplasm
TRINITY_DN489105_c1_g7	404.208	0	202.104	-9.58761	2.36536	-4.05334	5.05e-05	0.0398208	136.194	606.095	0	0	193.624	18.025	#N/A	COG2017^converts alpha-aldose to the beta-anomer. It is active on D-glucose, L-arabinose, D-xylose, D-galactose, maltose and lactose (By similarity)	cellular_component^cytoplasm
TRINITY_DN490232_c1_g1	542.573	1.28299	271.928	-7.39369	2.02991	-3.64237	0.000270137	0.0429898	161.15	53.005	0.715	0	33.753	31.245	#N/A	COG3491^2OGFe(II) oxygenase	molecular_function^metal ion binding
TRINITY_DN491187_c2_g6	454.432	1.28299	227.857	-7.16068	2.04115	-3.50817	0.000451208	0.0490821	126.502	282.902	2.259	0	117.991	0.832	#N/A	#N/A	#N/A
TRINITY_DN494199_c0_g10	253.668	0.513195	127.09	-7.35972	2.08114	-3.53639	0.000405639	0.0484708	862.444	702.022	4.129	0	686.194	305.173	ACA2_ARATH^ACA2_ARATH^Q:462-1118,H:1-218^81.74%ID^E:6e-118^RecName: Full=Calcium-transporting ATPase 2, plasma membrane-type;^Eukaryota; Viridiplantae; Streptophyta; Embryophyta; Tracheophyta; Spermatophyta; Magnoliophyta; eudicotyledons; Gunneridae; Pentapetalae; rosids; malvids; Brassicales; Brassicaceae; Camelineae; Arabidopsis	ENOG410YHCU^Fasciclin-like arabinogalactan protein	cellular_component^anchored component of membrane
TRINITY_DN494199_c0_g12	433.102	1.28299	217.192	-7.10486	2.03802	-3.48616	0.000490016	0.0495231	1875.55	612.402	8.622	0	430.302	275.718	INT4_ARATH^INT4_ARATH^Q:19-318,H:264-363^82%ID^E:7e-49^RecName: Full=Inositol transporter 4;^Eukaryota; Viridiplantae; Streptophyta; Embryophyta; Tracheophyta; Spermatophyta; Magnoliophyta; eudicotyledons; Gunneridae; Pentapetalae; rosids; malvids; Brassicales; Brassicaceae; Camelineae; Arabidopsis	#N/A	#N/A
TRINITY_DN494199_c0_g2	630.71	2.05278	316.381	-7.08389	2.00666	-3.53019	0.000415256	0.0485695	1811.97	1675.75	14.885	0	1288.46	721.883	FLA14_ARATH^FLA14_ARATH^Q:230-3,H:21-96^52.63%ID^E:3e-21^RecName: Full=Fasciclin-like arabinogalactan protein 14;^Eukaryota; Viridiplantae; Streptophyta; Embryophyta; Tracheophyta; Spermatophyta; Magnoliophyta; eudicotyledons; Gunneridae; Pentapetalae; rosids; malvids; Brassicales; Brassicaceae; Camelineae; Arabidopsis	ENOG410YHCU^Fasciclin-like arabinogalactan protein	cellular_component^anchored component of membrane
TRINITY_DN494199_c0_g3	830.828	0.256598	415.542	-9.38952	2.10805	-4.45411	8.42e-06	0.0270193	690.507	584.174	0.565	0	409.77	214.118	TPS32_SOLLC^TPS32_SOLLC^Q:115-1608,H:5-493^46.18%ID^E:8e-153^RecName: Full=Viridiflorene synthase {ECO:0000303|PubMed:21813655};^Eukaryota; Viridiplantae; Streptophyta; Embryophyta; Tracheophyta; Spermatophyta; Magnoliophyta; eudicotyledons; Gunneridae; Pentapetalae; asterids; lamiids; Solanales; Solanaceae; Solanoideae; Solaneae; Solanum; Lycopersicon	ENOG410YHCU^Fasciclin-like arabinogalactan protein	cellular_component^anchored component of membrane
TRINITY_DN494199_c0_g5	1362.95	2.82258	682.886	-7.68951	2.00106	-3.84272	0.00012168	0.0405304	2548.93	2815.1	14.295	0	2571.55	826.428	#N/A	ENOG410YHCU^Fasciclin-like arabinogalactan protein	cellular_component^anchored component of membrane
TRINITY_DN494199_c0_g6	4481.05	19.7785	2250.42	-7.06415	1.81417	-3.89388	9.87e-05	0.0402717	4457.84	3649.27	13.479	23.135	3461.14	1321.89	FLA8_ARATH^FLA8_ARATH^Q:300-16,H:9-105^46.39%ID^E:1e-16^RecName: Full=Fasciclin-like arabinogalactan protein 8;^Eukaryota; Viridiplantae; Streptophyta; Embryophyta; Tracheophyta; Spermatophyta; Magnoliophyta; eudicotyledons; Gunneridae; Pentapetalae; rosids; malvids; Brassicales; Brassicaceae; Camelineae; Arabidopsis	ENOG410YHCU^Fasciclin-like arabinogalactan protein	cellular_component^anchored component of membrane
TRINITY_DN494199_c0_g7	699.209	0.513195	349.861	-8.62142	2.05925	-4.18669	2.83e-05	0.0319911	1158.92	1298.3	2.397	0	819.336	345.305	#N/A	ENOG410YHCU^Fasciclin-like arabinogalactan protein	cellular_component^anchored component of membrane
TRINITY_DN494199_c0_g8	172.546	0	86.2732	-8.73715	2.40681	-3.63018	0.00028322	0.0429898	945.107	1018.82	0	0	1236.83	65.293	SRG1_ARATH^SRG1_ARATH^Q:75-764,H:11-245^47.66%ID^E:7e-69^RecName: Full=Protein SRG1;^Eukaryota; Viridiplantae; Streptophyta; Embryophyta; Tracheophyta; Spermatophyta; Magnoliophyta; eudicotyledons; Gunneridae; Pentapetalae; rosids; malvids; Brassicales; Brassicaceae; Camelineae; Arabidopsis	#N/A	#N/A
TRINITY_DN494450_c1_g4	280.816	0	140.408	-8.99654	2.43082	-3.70102	0.000214731	0.0429898	9.209	253.116	0	0	26.981	22.048	#N/A	.	cellular_component^endoplasmic reticulum
TRINITY_DN495344_c0_g8	329.812	0.513195	165.163	-7.63724	2.1123	-3.6156	0.000299648	0.0429898	63.269	705.933	0.64	0	289.513	39.116	#N/A	.	cellular_component^mitochondrial inner membrane
TRINITY_DN496076_c2_g1	471.336	1.53959	236.438	-7.03441	2.0145	-3.49189	0.000479613	0.0495231	424.256	411.844	3.69	0	261.765	189.372	ACA6_ORYSJ^ACA6_ORYSJ^Q:1-279,H:396-489^70.53%ID^E:2e-36^RecName: Full=Probable calcium-transporting ATPase 6, plasma membrane-type;^Eukaryota; Viridiplantae; Streptophyta; Embryophyta; Tracheophyta; Spermatophyta; Magnoliophyta; Liliopsida; Poales; Poaceae; BOP clade; Oryzoideae; Oryzeae; Oryzinae; Oryza	#N/A	#N/A
TRINITY_DN496076_c3_g11	729.244	0.513195	364.879	-8.65069	2.07328	-4.17246	3.01e-05	0.0319911	594.624	1467.31	1.694	0	1322.26	478.657	FLA14_ARATH^FLA14_ARATH^Q:233-3,H:20-96^51.95%ID^E:6e-21^RecName: Full=Fasciclin-like arabinogalactan protein 14;^Eukaryota; Viridiplantae; Streptophyta; Embryophyta; Tracheophyta; Spermatophyta; Magnoliophyta; eudicotyledons; Gunneridae; Pentapetalae; rosids; malvids; Brassicales; Brassicaceae; Camelineae; Arabidopsis	#N/A	#N/A
TRINITY_DN496076_c3_g12	302.944	0	151.472	-9.34697	2.36847	-3.94641	7.93e-05	0.0402717	1009.21	613.594	0	0	618.988	260.864	#N/A	#N/A	#N/A
TRINITY_DN496076_c3_g13	3584.71	24.7687	1804.74	-6.46033	1.84614	-3.49937	0.000466358	0.0495231	3205.11	4174.1	8.321	48.286	3522.24	1119.43	#N/A	#N/A	#N/A
TRINITY_DN496076_c3_g7	3532.49	16.6521	1774.57	-6.9138	1.8925	-3.65327	0.00025892	0.0429898	6729.18	8865.66	9.137	81.817	5437.48	2802.89	#N/A	#N/A	#N/A
TRINITY_DN496076_c3_g9	260.337	0	130.168	-9.17804	2.37947	-3.85718	0.000114702	0.0405304	319.92	514.96	0	0	355.688	139.483	PTR28_ARATH^PTR28_ARATH^Q:1488-184,H:138-568^63.84%ID^E:0^RecName: Full=Protein NRT1/ PTR FAMILY 5.6;^Eukaryota; Viridiplantae; Streptophyta; Embryophyta; Tracheophyta; Spermatophyta; Magnoliophyta; eudicotyledons; Gunneridae; Pentapetalae; rosids; malvids; Brassicales; Brassicaceae; Camelineae; Arabidopsis	#N/A	#N/A
TRINITY_DN496287_c3_g12	541.458	0.256598	270.857	-8.75048	2.18113	-4.0119	6.02e-05	0.0402717	134.234	1247.69	1.406	0	108.762	11.759	INT4_ARATH^INT4_ARATH^Q:81-392,H:1-104^81.73%ID^E:5e-41^RecName: Full=Inositol transporter 4;^Eukaryota; Viridiplantae; Streptophyta; Embryophyta; Tracheophyta; Spermatophyta; Magnoliophyta; eudicotyledons; Gunneridae; Pentapetalae; rosids; malvids; Brassicales; Brassicaceae; Camelineae; Arabidopsis	#N/A	#N/A
TRINITY_DN496287_c3_g9	2356.38	4.87536	1180.63	-7.63614	2.07376	-3.68226	0.000231174	0.0429898	341.638	3122.42	10.404	0	198.718	37.385	GLUA_DICDI^GLUA_DICDI^Q:377-6,H:95-235^37.76%ID^E:2e-17^RecName: Full=Lysosomal beta glucosidase;^Eukaryota; Amoebozoa; Mycetozoa; Dictyosteliida; Dictyostelium	ENOG410YHCU^Fasciclin-like arabinogalactan protein	cellular_component^anchored component of membrane
TRINITY_DN496669_c2_g18	485.389	0.513195	242.951	-8.1039	2.11073	-3.83939	0.000123341	0.0405304	106.989	464.197	0.803	0	643.332	499.207	#N/A	#N/A	#N/A
TRINITY_DN496865_c2_g12	948.592	2.56598	475.579	-7.31678	2.02615	-3.61117	0.000304823	0.0429898	1095.44	4066.87	22.591	0	603.478	63.243	ATPBM_ACTDE^ATPBM_ACTDE^Q:585-316,H:83-172^84.44%ID^E:8e-49^RecName: Full=ATP synthase subunit beta, mitochondrial;^Eukaryota; Viridiplantae; Streptophyta; Embryophyta; Tracheophyta; Spermatophyta; Magnoliophyta; eudicotyledons; Gunneridae; Pentapetalae; asterids; Ericales; Actinidiaceae; Actinidia	#N/A	#N/A
TRINITY_DN496865_c2_g14	149.194	0	74.5971	-8.52804	2.42919	-3.51066	0.000446997	0.0490821	108.549	373.577	0	0	51.109	10.163	FLA3_ARATH^FLA3_ARATH^Q:470-33,H:31-174^29.25%ID^E:1e-14^RecName: Full=Fasciclin-like arabinogalactan protein 3;^Eukaryota; Viridiplantae; Streptophyta; Embryophyta; Tracheophyta; Spermatophyta; Magnoliophyta; eudicotyledons; Gunneridae; Pentapetalae; rosids; malvids; Brassicales; Brassicaceae; Camelineae; Arabidopsis	#N/A	#N/A
TRINITY_DN496865_c2_g19	1146.65	1.79618	574.222	-7.955	2.02621	-3.92606	8.64e-05	0.0402717	664.266	2045.77	5.397	0	286.504	29.688	#N/A	ENOG410YIMZ^Fasciclin-like arabinogalactan protein	cellular_component^anchored component of membrane
TRINITY_DN496865_c2_g2	2384.62	8.67709	1196.65	-7.2	1.89377	-3.80195	0.000143563	0.0429898	928.193	4859.41	14.897	23.548	674.148	70.448	#N/A	ENOG410YHCU^Fasciclin-like arabinogalactan protein	cellular_component^anchored component of membrane
TRINITY_DN496865_c2_g6	2828.32	5.90175	1417.11	-7.64197	2.06956	-3.69256	0.000222006	0.0429898	904.24	5362.7	13.881	0	1072.82	51.562	#N/A	#N/A	#N/A
TRINITY_DN497160_c4_g8	233.215	0	116.608	-8.93098	2.4151	-3.69798	0.000217325	0.0429898	48.325	425.657	0	0	192.497	14.235	PXG_SESIN^PXG_SESIN^Q:2-157,H:193-244^73.08%ID^E:1e-21^RecName: Full=Peroxygenase;^Eukaryota; Viridiplantae; Streptophyta; Embryophyta; Tracheophyta; Spermatophyta; Magnoliophyta; eudicotyledons; Gunneridae; Pentapetalae; asterids; lamiids; Lamiales; Pedaliaceae; Sesamum	ENOG410YI0M^Mitochondrial import inner membrane translocase subunit Tim17 Tim22 Tim23 family protein	cellular_component^integral component of chloroplast outer membrane
TRINITY_DN497508_c3_g10	768.134	0.256598	384.195	-9.29299	2.11065	-4.40289	1.07e-05	0.0270193	291.618	330.704	0.339	0	219.178	92.931	FLA14_ARATH^FLA14_ARATH^Q:428-144,H:67-158^40%ID^E:1e-11^RecName: Full=Fasciclin-like arabinogalactan protein 14;^Eukaryota; Viridiplantae; Streptophyta; Embryophyta; Tracheophyta; Spermatophyta; Magnoliophyta; eudicotyledons; Gunneridae; Pentapetalae; rosids; malvids; Brassicales; Brassicaceae; Camelineae; Arabidopsis	ENOG410YHCU^Fasciclin-like arabinogalactan protein	cellular_component^anchored component of membrane
TRINITY_DN498123_c5_g10	399.456	0.256598	199.856	-8.47574	2.1404	-3.95988	7.5e-05	0.0402717	177.179	434.659	0.552	0	213.533	51.707	STP13_ARATH^STP13_ARATH^Q:111-350,H:1-81^58.02%ID^E:2e-24^RecName: Full=Sugar transport protein 13;^Eukaryota; Viridiplantae; Streptophyta; Embryophyta; Tracheophyta; Spermatophyta; Magnoliophyta; eudicotyledons; Gunneridae; Pentapetalae; rosids; malvids; Brassicales; Brassicaceae; Camelineae; Arabidopsis	#N/A	#N/A
TRINITY_DN498123_c5_g19	514.254	0	257.127	-9.54327	2.41119	-3.95792	7.56e-05	0.0402717	32.651	1995.97	0	0	3764.89	0	#N/A	#N/A	#N/A
TRINITY_DN498371_c0_g1	436.819	0.513195	218.666	-8.0254	2.07723	-3.86351	0.000111771	0.0405304	175.766	109.188	0.615	0	48.376	28.411	FLA14_ARATH^FLA14_ARATH^Q:452-204,H:79-158^39.76%ID^E:2e-08^RecName: Full=Fasciclin-like arabinogalactan protein 14;^Eukaryota; Viridiplantae; Streptophyta; Embryophyta; Tracheophyta; Spermatophyta; Magnoliophyta; eudicotyledons; Gunneridae; Pentapetalae; rosids; malvids; Brassicales; Brassicaceae; Camelineae; Arabidopsis	COG3104^transporter	cellular_component^integral component of membrane
TRINITY_DN499390_c0_g1	223.532	0	111.766	-8.89159	2.41665	-3.6793	0.000233876	0.0429898	3.501	29.966	0	0	0	0.696	FLA14_ARATH^FLA14_ARATH^Q:63-401,H:28-136^43.36%ID^E:1e-20^RecName: Full=Fasciclin-like arabinogalactan protein 14;^Eukaryota; Viridiplantae; Streptophyta; Embryophyta; Tracheophyta; Spermatophyta; Magnoliophyta; eudicotyledons; Gunneridae; Pentapetalae; rosids; malvids; Brassicales; Brassicaceae; Camelineae; Arabidopsis	COG1404^peptidase (S8 and S53, subtilisin, kexin, sedolisin	molecular_function^serine-type endopeptidase activity
TRINITY_DN499551_c2_g10	203.386	0.256598	101.821	-7.66607	2.15256	-3.56138	0.000368914	0.0479379	60.971	90.402	0.251	0	49.131	37.027	FLA8_ARATH^FLA8_ARATH^Q:218-12,H:18-86^36.23%ID^E:7e-06^RecName: Full=Fasciclin-like arabinogalactan protein 8;^Eukaryota; Viridiplantae; Streptophyta; Embryophyta; Tracheophyta; Spermatophyta; Magnoliophyta; eudicotyledons; Gunneridae; Pentapetalae; rosids; malvids; Brassicales; Brassicaceae; Camelineae; Arabidopsis	.	molecular_function^nutrient reservoir activity
TRINITY_DN500288_c1_g2	174.681	0	87.3403	-8.66088	2.42625	-3.56966	0.000357442	0.0479379	8.316	46.368	0	0	6.616	0.377	#N/A	ENOG4110S99^E3 ubiquitin-protein ligase BAH1-like	cellular_component^nuclear speck
TRINITY_DN501264_c0_g1	911.08	0	455.54	-10.5039	2.30973	-4.54766	5.42e-06	0.0270193	197.785	62.515	0	0	8.055	1.064	#N/A	ENOG410YBXH^synthase	cellular_component^cytoplasm
TRINITY_DN501324_c2_g19	3016.47	19.6872	1518.08	-6.50331	1.84991	-3.51547	0.000438975	0.0490804	1430.14	1909.39	35.781	4.663	784.768	196.161	FLA8_ARATH^FLA8_ARATH^Q:315-1,H:32-135^36.19%ID^E:5e-09^RecName: Full=Fasciclin-like arabinogalactan protein 8;^Eukaryota; Viridiplantae; Streptophyta; Embryophyta; Tracheophyta; Spermatophyta; Magnoliophyta; eudicotyledons; Gunneridae; Pentapetalae; rosids; malvids; Brassicales; Brassicaceae; Camelineae; Arabidopsis	ENOG410XNQK^Transporter	cellular_component^integral component of plasma membrane
TRINITY_DN501324_c2_g3	179.904	0	89.9521	-8.78021	2.40433	-3.65184	0.000260369	0.0429898	431.103	547.987	0	0	317.393	85.756	#N/A	ENOG410XNQK^Transporter	cellular_component^integral component of membrane
TRINITY_DN501324_c2_g7	228.263	0	114.132	-9.04013	2.38736	-3.78666	0.000152685	0.0429898	604.972	398.85	0	0	209.889	137.153	FLA14_ARATH^FLA14_ARATH^Q:269-3,H:36-122^51.69%ID^E:2e-20^RecName: Full=Fasciclin-like arabinogalactan protein 14;^Eukaryota; Viridiplantae; Streptophyta; Embryophyta; Tracheophyta; Spermatophyta; Magnoliophyta; eudicotyledons; Gunneridae; Pentapetalae; rosids; malvids; Brassicales; Brassicaceae; Camelineae; Arabidopsis	ENOG410XNQK^Transporter	cellular_component^integral component of plasma membrane
TRINITY_DN501809_c3_g12	224.003	0	112.001	-9.01341	2.39008	-3.77118	0.000162478	0.0429898	339.55	180.264	0	0	80.079	28.788	STP11_ARATH^STP11_ARATH^Q:1-231,H:349-425^68.83%ID^E:9e-23^RecName: Full=Sugar transport protein 11;^Eukaryota; Viridiplantae; Streptophyta; Embryophyta; Tracheophyta; Spermatophyta; Magnoliophyta; eudicotyledons; Gunneridae; Pentapetalae; rosids; malvids; Brassicales; Brassicaceae; Camelineae; Arabidopsis	ENOG410YIMZ^Fasciclin-like arabinogalactan protein	cellular_component^anchored component of membrane
TRINITY_DN501809_c3_g17	178.742	0	89.3711	-8.71032	2.41906	-3.60071	0.000317347	0.0442966	292.037	535.074	0	0	280.02	84.779	#N/A	#N/A	#N/A
TRINITY_DN501809_c3_g19	131.1	0	65.55	-8.43478	2.42801	-3.47395	0.000512848	0.0498793	667.467	654.182	0	0	419.922	38.13	#N/A	#N/A	#N/A
TRINITY_DN501809_c3_g21	154.266	0	77.1332	-8.60626	2.41707	-3.56062	0.000369981	0.0479379	93.65	141.65	0	0	87.451	8.49	VCL21_ARATH^VCL21_ARATH^Q:52-336,H:158-265^31.48%ID^E:3e-11^RecName: Full=Vicilin-like seed storage protein At2g18540;^Eukaryota; Viridiplantae; Streptophyta; Embryophyta; Tracheophyta; Spermatophyta; Magnoliophyta; eudicotyledons; Gunneridae; Pentapetalae; rosids; malvids; Brassicales; Brassicaceae; Camelineae; Arabidopsis	ENOG410YHCU^Fasciclin-like arabinogalactan protein	cellular_component^anchored component of membrane
TRINITY_DN503208_c1_g3	367.599	0.513195	184.056	-7.81181	2.08021	-3.7553	0.000173131	0.0429898	102.649	164.837	0.489	0	83.196	5.725	FLA8_ARATH^FLA8_ARATH^Q:335-18,H:27-129^36.11%ID^E:2e-08^RecName: Full=Fasciclin-like arabinogalactan protein 8;^Eukaryota; Viridiplantae; Streptophyta; Embryophyta; Tracheophyta; Spermatophyta; Magnoliophyta; eudicotyledons; Gunneridae; Pentapetalae; rosids; malvids; Brassicales; Brassicaceae; Camelineae; Arabidopsis	ENOG410YKC1^zinc finger	cellular_component^nucleus
TRINITY_DN503334_c1_g12	1332.11	4.87536	668.49	-7.00206	2.01733	-3.47095	0.000518621	0.0498793	440.075	239.688	9.149	0	368.729	125.317	#N/A	COG3158^Transport of potassium into the cell (By similarity)	cellular_component^integral component of membrane
TRINITY_DN503334_c1_g5	663.645	2.54236	333.093	-7.11597	1.9129	-3.72	0.000199223	0.0429898	149.369	410.72	1.619	1.7	723.135	93.463	#N/A	COG3158^Transport of potassium into the cell (By similarity)	cellular_component^integral component of membrane
TRINITY_DN503743_c2_g4	1361.13	3.59237	682.36	-7.39998	2.00758	-3.68601	0.000227796	0.0429898	716.995	341.575	2.636	0	342.624	279.576	STP9_ARATH^STP9_ARATH^Q:2-226,H:412-486^82.67%ID^E:6e-35^RecName: Full=Sugar transport protein 9;^Eukaryota; Viridiplantae; Streptophyta; Embryophyta; Tracheophyta; Spermatophyta; Magnoliophyta; eudicotyledons; Gunneridae; Pentapetalae; rosids; malvids; Brassicales; Brassicaceae; Camelineae; Arabidopsis	COG1472^hydrolase family 3	cellular_component^lysosome
TRINITY_DN503743_c2_g5	725.746	0.769793	363.258	-8.29145	2.03449	-4.07545	4.59e-05	0.0398208	480.176	424.043	1.268	0	384.994	201.731	#N/A	COG1472^hydrolase family 3	cellular_component^periplasmic space
TRINITY_DN504158_c0_g3	229.983	0	114.992	-8.97289	2.40358	-3.73314	0.000189111	0.0429898	78.396	375.825	0	0	73.259	0	COL12_ARATH^COL12_ARATH^Q:230-775,H:187-354^42.25%ID^E:5e-35^RecName: Full=Zinc finger protein CONSTANS-LIKE 12;^Eukaryota; Viridiplantae; Streptophyta; Embryophyta; Tracheophyta; Spermatophyta; Magnoliophyta; eudicotyledons; Gunneridae; Pentapetalae; rosids; malvids; Brassicales; Brassicaceae; Camelineae; Arabidopsis	#N/A	#N/A
TRINITY_DN504323_c3_g3	563.49	1.53959	282.515	-7.20367	2.06115	-3.49498	0.000474106	0.0495231	31.156	81.171	0.301	0	17.488	2.166	#N/A	.	cellular_component^integral component of plasma membrane
S. caruifolia Mature > S. caruifolia Half
id	baseMeanA	baseMeanB	baseMean	log2FoldChange	lfcSE	stat	pvalue	padj	Scaruifolia_Half_Plant2	Scaruifolia_Half_Plant3	Scaruifolia_Mature_Plant2	Scaruifolia_Mature_Plant4	Scaruifolia_Mid_Plant3	Scaruifolia_Mid_Plant4	Blastx	Eggnog	GO abbrev
TRINITY_DN189602_c0_g1	0	620.871	310.436	9.23342	2.53574	3.64132	0.000271244	0.0429898	0	0	0	965.598	0	0	TET3_ARATH^TET3_ARATH^Q:600-178,H:129-267^27.78%ID^E:9e-13^RecName: Full=Tetraspanin-3;^Eukaryota; Viridiplantae; Streptophyta; Embryophyta; Tracheophyta; Spermatophyta; Magnoliophyta; eudicotyledons; Gunneridae; Pentapetalae; rosids; malvids; Brassicales; Brassicaceae; Camelineae; Arabidopsis	#N/A	#N/A
TRINITY_DN335998_c0_g1	0	575.534	287.767	9.17702	2.53747	3.6166	0.0002985	0.0429898	0	0	0	3175.61	0	0	#N/A	#N/A	#N/A
TRINITY_DN368854_c0_g1	0	8447.88	4223.94	10.5136	2.51553	4.17946	2.92e-05	0.0319911	0	0	0	23586.3	4.615	1.702	#N/A	.	.
TRINITY_DN378393_c0_g1	0	589.387	294.693	9.19479	2.53692	3.62439	0.000289643	0.0429898	0	0	0	491.592	0	0	#N/A	#N/A	#N/A
TRINITY_DN388966_c0_g1	0	120.412	60.206	8.51891	2.44781	3.48021	0.00050102	0.0495231	0	0	107.971	9.667	0	2.263	YL162_YEAST^YL162_YEAST^Q:62-232,H:61-118^81.03%ID^E:2e-22^RecName: Full=Protein YLR162W;^Eukaryota; Fungi; Dikarya; Ascomycota; Saccharomycotina; Saccharomycetes; Saccharomycetales; Saccharomycetaceae; Saccharomyces	#N/A	#N/A
TRINITY_DN407865_c0_g1	0	595.684	297.842	9.20271	2.53668	3.62786	0.000285779	0.0429898	0	0	0	681.153	0	0	#N/A	#N/A	#N/A
TRINITY_DN44005_c0_g1	0	620.871	310.436	9.23342	2.53574	3.64132	0.000271244	0.0429898	0	0	0	361.72	0.24	339.928	POLX_TOBAC^POLX_TOBAC^Q:18-575,H:356-534^31.72%ID^E:2e-25^RecName: Full=Retrovirus-related Pol polyprotein from transposon TNT 1-94;^Eukaryota; Viridiplantae; Streptophyta; Embryophyta; Tracheophyta; Spermatophyta; Magnoliophyta; eudicotyledons; Gunneridae; Pentapetalae; asterids; lamiids; Solanales; Solanaceae; Nicotianoideae; Nicotianeae; Nicotiana	ENOG410YB0X^Tetraspanin family	cellular_component^integral component of membrane
TRINITY_DN457442_c0_g2	0	282.869	141.435	9.11145	2.46385	3.69805	0.000217261	0.0429898	0	0	2.723	1158.38	5.382	17.455	AAE11_ARATH^AAE11_ARATH^Q:2-313,H:456-557^57.69%ID^E:2e-30^RecName: Full=Butyrate--CoA ligase AAE11, peroxisomal;^Eukaryota; Viridiplantae; Streptophyta; Embryophyta; Tracheophyta; Spermatophyta; Magnoliophyta; eudicotyledons; Gunneridae; Pentapetalae; rosids; malvids; Brassicales; Brassicaceae; Camelineae; Arabidopsis	#N/A	#N/A
TRINITY_DN461414_c0_g4	0	1613.26	806.629	9.86997	2.51968	3.91716	8.96e-05	0.0402717	0	0	0	22573.6	0	4.806	PGLR1_ARATH^PGLR1_ARATH^Q:28-321,H:124-223^34.29%ID^E:2e-10^RecName: Full=Exopolygalacturonase clone GBGE184;^Eukaryota; Viridiplantae; Streptophyta; Embryophyta; Tracheophyta; Spermatophyta; Magnoliophyta; eudicotyledons; Gunneridae; Pentapetalae; rosids; malvids; Brassicales; Brassicaceae; Camelineae; Arabidopsis	#N/A	#N/A
TRINITY_DN468835_c4_g1	0	716.584	358.292	9.33802	2.53264	3.68707	0.000226849	0.0429898	0	0	0	4692.23	0	0	#N/A	#N/A	#N/A
TRINITY_DN472578_c0_g1	0	777.034	388.517	9.39529	2.53107	3.71198	0.000205646	0.0429898	0	0	0	644.939	0.851	0.484	#N/A	#N/A	#N/A
TRINITY_DN472777_c3_g11	0	7315.7	3657.85	10.4871	2.51472	4.17027	3.04e-05	0.0319911	0	0	0	23706.4	0	1.992	YL154_YEAST^YL154_YEAST^Q:146-274,H:7-49^100%ID^E:3e-23^RecName: Full=Uncharacterized protein YLR154C-G;^Eukaryota; Fungi; Dikarya; Ascomycota; Saccharomycotina; Saccharomycetes; Saccharomycetales; Saccharomycetaceae; Saccharomyces	.	cellular_component^mitochondrion
TRINITY_DN472950_c6_g3	0	676.284	338.142	9.29612	2.53386	3.66876	0.00024373	0.0429898	0	0	0	5291.51	0	3.259	#N/A	#N/A	#N/A
TRINITY_DN474701_c3_g2	0	159.298	79.6491	8.93032	2.40013	3.72076	0.000198623	0.0429898	0	0	35.091	84.16	0.923	50.701	#N/A	#N/A	#N/A
TRINITY_DN475083_c1_g4	3.09733	11818	5910.53	8.7237	2.50627	3.48075	0.000500021	0.0495231	5.006	0	0	21236.2	0	2.688	#N/A	.	cellular_component^integral component of membrane
TRINITY_DN476747_c7_g1	0	3482.17	1741.08	10.2564	2.51408	4.07958	4.51e-05	0.0398208	0	0	0	1811.23	0.527	1137.34	.	#N/A	#N/A
TRINITY_DN476992_c1_g1	0	479.821	239.911	9.03905	2.54189	3.55604	0.000376485	0.0479379	0	0	0	1817.14	0	0	#N/A	#N/A	#N/A
TRINITY_DN477735_c3_g4	0.835705	2278.21	1139.52	8.93608	2.3695	3.77129	0.000162406	0.0429898	0.21	0.404	0	2281.77	1.091	0.658	#N/A	#N/A	#N/A
TRINITY_DN478068_c3_g4	0	991.127	495.564	9.56309	2.52662	3.78493	0.000153751	0.0429898	0	0	0	4954.33	17.62	2907.53	#N/A	#N/A	#N/A
TRINITY_DN479870_c1_g15	0	1504.95	752.476	9.82878	2.52051	3.89952	9.64e-05	0.0402717	0	0	0	17134.8	0	5713.49	#N/A	#N/A	#N/A
TRINITY_DN479870_c1_g18	0	957.124	478.562	9.53957	2.52722	3.77473	0.000160181	0.0429898	0	0	0	5121.2	0	3676.94	#N/A	#N/A	#N/A
TRINITY_DN479870_c1_g28	0	1216.55	608.277	9.69719	2.52338	3.84293	0.000121573	0.0405304	0	0	0	4868.48	0.252	3131.32	TYDC5_PAPSO^TYDC5_PAPSO^Q:3-227,H:429-515^47.13%ID^E:9e-21^RecName: Full=Tyrosine/DOPA decarboxylase 5;^Eukaryota; Viridiplantae; Streptophyta; Embryophyta; Tracheophyta; Spermatophyta; Magnoliophyta; eudicotyledons; Ranunculales; Papaveraceae; Papaveroideae; Papaver	#N/A	#N/A
TRINITY_DN479870_c1_g4	0	107.31	53.6548	8.47517	2.43363	3.48252	0.000496712	0.0495231	0	0	304.159	842.552	4.303	383.473	#N/A	#N/A	#N/A
TRINITY_DN479870_c1_g7	0	604.499	302.25	9.21363	2.53634	3.63265	0.000280528	0.0429898	0	0	0	7255.49	0	7466.02	Y2253_MYCBO^Y2253_MYCBO^Q:239-9,H:43-119^33.77%ID^E:8e-07^RecName: Full=Uncharacterized protein Mb2253c;^Bacteria; Actinobacteria; Corynebacteriales; Mycobacteriaceae; Mycobacterium; Mycobacterium tuberculosis complex	#N/A	#N/A
TRINITY_DN479910_c0_g1	0	595.684	297.842	9.20271	2.53668	3.62786	0.000285779	0.0429898	0	0	0	1256.31	0	755.594	#N/A	#N/A	#N/A
TRINITY_DN479910_c0_g2	0	444.559	222.279	8.97973	2.5439	3.52991	0.000415703	0.0485695	0	0	0	264.589	0	293.192	#N/A	COG0515^Serine Threonine protein kinase	cellular_component^integral component of membrane
TRINITY_DN481494_c3_g1	0	319.391	159.696	9.22481	2.45936	3.7509	0.0001762	0.0429898	0.055	0	2.711	1345.1	0	0	#N/A	.	molecular_function^aspartic-type endopeptidase activity
TRINITY_DN482375_c4_g1	0	675.024	337.512	9.29476	2.5339	3.66817	0.000244296	0.0429898	0	0	0	2559.5	0	4.303	#N/A	#N/A	#N/A
TRINITY_DN484446_c1_g5	0	119.477	59.7385	8.5641	2.43452	3.51779	0.000435163	0.0490804	0	0	385.285	68.494	100.144	76.192	#N/A	COG5074^SYNtaxin	cellular_component^endomembrane system
TRINITY_DN485773_c8_g2	0	823.63	411.815	9.43625	2.52995	3.72982	0.000191617	0.0429898	0	0	0	1577.93	0	0.571	#N/A	.	.
TRINITY_DN485835_c7_g2	0	521.894	260.947	9.62834	2.45159	3.92739	8.59e-05	0.0402717	0	0	1.431	1589.67	0	982.554	POL3_DROME^POL3_DROME^Q:23-805,H:220-466^38.7%ID^E:1e-53^RecName: Full=Retrovirus-related Pol polyprotein from transposon 17.6;^Eukaryota; Metazoa; Ecdysozoa; Arthropoda; Hexapoda; Insecta; Pterygota; Neoptera; Endopterygota; Diptera; Brachycera; Muscomorpha; Ephydroidea; Drosophilidae; Drosophila; Sophophora	COG5434^Glycoside hydrolase family 28	cellular_component^cell wall
TRINITY_DN488081_c3_g1	0	437.003	218.501	8.96632	2.54436	3.524	0.000425091	0.0490804	0	0	0	498.198	0.216	831.93	CRK21_ARATH^CRK21_ARATH^Q:773-150,H:351-559^41.04%ID^E:1e-40^RecName: Full=Cysteine-rich receptor-like protein kinase 21;^Eukaryota; Viridiplantae; Streptophyta; Embryophyta; Tracheophyta; Spermatophyta; Magnoliophyta; eudicotyledons; Gunneridae; Pentapetalae; rosids; malvids; Brassicales; Brassicaceae; Camelineae; Arabidopsis	#N/A	#N/A
TRINITY_DN489302_c2_g1	0	187.157	93.5785	8.71789	2.48109	3.51373	0.000441858	0.0490804	0	0	2.359	508.739	1.594	0	SY123_ARATH^SY123_ARATH^Q:1-312,H:103-206^78.85%ID^E:9e-55^RecName: Full=Syntaxin-123;^Eukaryota; Viridiplantae; Streptophyta; Embryophyta; Tracheophyta; Spermatophyta; Magnoliophyta; eudicotyledons; Gunneridae; Pentapetalae; rosids; malvids; Brassicales; Brassicaceae; Camelineae; Arabidopsis	#N/A	#N/A
TRINITY_DN490579_c5_g1	0	324.172	162.086	9.1963	2.46732	3.72725	0.000193582	0.0429898	0	0	1.669	1397.95	0	0	ART3_YEAST^ART3_YEAST^Q:17-166,H:1-50^86%ID^E:2e-22^RecName: Full=Putative uncharacterized protein ART3;^Eukaryota; Fungi; Dikarya; Ascomycota; Saccharomycotina; Saccharomycetes; Saccharomycetales; Saccharomycetaceae; Saccharomyces	#N/A	#N/A
TRINITY_DN490673_c0_g7	0	874.005	437.003	9.47748	2.52884	3.74776	0.000178419	0.0429898	0	0	0	4976.99	0	3306.22	POLX_TOBAC^POLX_TOBAC^Q:1-258,H:932-1018^45.98%ID^E:1e-19^RecName: Full=Retrovirus-related Pol polyprotein from transposon TNT 1-94;^Eukaryota; Viridiplantae; Streptophyta; Embryophyta; Tracheophyta; Spermatophyta; Magnoliophyta; eudicotyledons; Gunneridae; Pentapetalae; asterids; lamiids; Solanales; Solanaceae; Nicotianoideae; Nicotianeae; Nicotiana	#N/A	#N/A
TRINITY_DN491398_c0_g5	0	147.934	73.967	8.77699	2.42341	3.62175	0.000292613	0.0429898	0	0	26.318	315.62	77.826	111.304	#N/A	ENOG410XXUP^(ABC) transporter	cellular_component^integral component of membrane
TRINITY_DN491782_c1_g4	0	118.225	59.1127	8.58869	2.42471	3.54215	0.000396885	0.0482362	0	0	22.239	52.026	6.664	13.548	.	#N/A	#N/A
TRINITY_DN491947_c2_g2	0	853.717	426.858	10.3643	2.38338	4.34855	1.37e-05	0.0270193	0	0	36.032	4927.9	0	2464.32	#N/A	#N/A	#N/A
TRINITY_DN491947_c2_g3	0	797.184	398.592	9.41336	2.53057	3.71985	0.000199341	0.0429898	0	0	0	4633.57	0	2949.74	#N/A	#N/A	#N/A
TRINITY_DN492345_c1_g18	3.22007	647.591	325.405	6.84305	1.85878	3.68147	0.000231891	0.0429898	5.471	2.595	888.593	1179.45	0.695	40.315	#N/A	#N/A	#N/A
TRINITY_DN492948_c1_g2	0	149.913	74.9563	8.61198	2.46621	3.49198	0.000479446	0.0495231	0	0	7.982	435.776	0	289.846	#N/A	#N/A	#N/A
TRINITY_DN493889_c2_g4	0	433.994	216.997	9.50779	2.44873	3.88275	0.000103283	0.0405304	0	0	4.054	2469.43	1.726	1175.04	#N/A	#N/A	#N/A
TRINITY_DN494706_c5_g2	0	613.315	306.657	9.22436	2.53601	3.63735	0.000275456	0.0429898	0	0	0	2094.84	0	0	#N/A	#N/A	#N/A
TRINITY_DN494861_c4_g1	0	966.123	483.061	10.968	2.28086	4.80872	1.52e-06	0.023959	0	0	1393.14	1985.43	2.985	247.384	#N/A	#N/A	#N/A
TRINITY_DN495051_c1_g7	0	111.226	55.6132	8.49509	2.43598	3.48733	0.000487862	0.0495231	0	0	44.529	179.275	0	94.42	#N/A	#N/A	#N/A
TRINITY_DN495698_c1_g3	0	282.829	141.414	9.46812	2.38496	3.96992	7.19e-05	0.0402717	0	0	119.015	1155.5	24.212	537.675	TYDC5_PAPSO^TYDC5_PAPSO^Q:1-114,H:478-515^63.16%ID^E:1e-09^RecName: Full=Tyrosine/DOPA decarboxylase 5;^Eukaryota; Viridiplantae; Streptophyta; Embryophyta; Tracheophyta; Spermatophyta; Magnoliophyta; eudicotyledons; Ranunculales; Papaveraceae; Papaveroideae; Papaver	#N/A	#N/A
TRINITY_DN495716_c8_g2	0	580.571	290.286	9.18354	2.53727	3.61946	0.000295221	0.0429898	0	0	0	666.944	130.817	413.045	AB2A_ARATH^AB2A_ARATH^Q:890-537,H:230-348^43.33%ID^E:6e-19^RecName: Full=ABC transporter A family member 2;^Eukaryota; Viridiplantae; Streptophyta; Embryophyta; Tracheophyta; Spermatophyta; Magnoliophyta; eudicotyledons; Gunneridae; Pentapetalae; rosids; malvids; Brassicales; Brassicaceae; Camelineae; Arabidopsis	#N/A	#N/A
TRINITY_DN495795_c0_g1	0	290.169	145.085	9.09383	2.47136	3.67969	0.000233521	0.0429898	0	0	0.464	536.234	0	0	#N/A	#N/A	#N/A
TRINITY_DN496265_c3_g2	0	481.081	240.54	9.04107	2.54182	3.55693	0.00037521	0.0479379	0	0	0	1503.8	0	0	#N/A	#N/A	#N/A
TRINITY_DN496707_c1_g1	0	535.234	267.617	9.1228	2.53913	3.59288	0.000327039	0.0448555	0	0	0	1445.33	0	0	#N/A	#N/A	#N/A
TRINITY_DN497878_c8_g2	0	448.337	224.169	8.98634	2.54367	3.53282	0.000411149	0.0485695	0	0	0	1821.69	0.839	0.609	#N/A	#N/A	#N/A
TRINITY_DN498041_c1_g3	0	135.386	67.693	8.69363	2.42739	3.58148	0.000341654	0.0464561	0	0	500.234	78.465	13.94	206.392	#N/A	#N/A	#N/A
TRINITY_DN498207_c1_g1	0	150.188	75.0941	8.883	2.40012	3.70107	0.000214693	0.0429898	0	0	90.513	66.272	0	1.828	CCD4_ARATH^CCD4_ARATH^Q:260-30,H:519-595^81.82%ID^E:1e-37^RecName: Full=Probable carotenoid cleavage dioxygenase 4, chloroplastic;^Eukaryota; Viridiplantae; Streptophyta; Embryophyta; Tracheophyta; Spermatophyta; Magnoliophyta; eudicotyledons; Gunneridae; Pentapetalae; rosids; malvids; Brassicales; Brassicaceae; Camelineae; Arabidopsis	COG0318^Amp-dependent synthetase and ligase	cellular_component^peroxisome
TRINITY_DN498567_c1_g1	0	1555.58	777.792	10.4479	2.44057	4.28091	1.86e-05	0.0319911	0	0	0.138	813.551	0	986.616	#N/A	#N/A	#N/A
TRINITY_DN498682_c3_g5	0	258.941	129.471	9.02815	2.4673	3.65912	0.000253085	0.0429898	0	0	0.828	422.199	0	0	#N/A	.	molecular_function^aspartic-type endopeptidase activity
TRINITY_DN499193_c7_g1	0	564.456	282.228	9.61369	2.46435	3.9011	9.58e-05	0.0402717	0	0	0.577	1089.33	0.455	0	#N/A	#N/A	#N/A
TRINITY_DN499610_c2_g2	1.05194	602.252	301.652	7.96456	2.04449	3.89562	9.79e-05	0.0402717	0	0.484	458.315	268.791	0	10.067	#N/A	.	molecular_function^aromatic-L-amino-acid decarboxylase activity
TRINITY_DN499610_c2_g4	0	269.505	134.752	9.53253	2.35978	4.03958	5.35e-05	0.0402186	0	0	183.6	325.785	0.779	6.131	#N/A	.	molecular_function^aromatic-L-amino-acid decarboxylase activity
TRINITY_DN499610_c2_g8	0	195.323	97.6614	9.17786	2.38084	3.85488	0.000115787	0.0405304	0	0	808.735	537.898	0	26.458	#N/A	.	molecular_function^aromatic-L-amino-acid decarboxylase activity
TRINITY_DN500415_c0_g1	0	278.578	139.289	8.98246	2.48767	3.6108	0.000305259	0.0429898	0	0	0.163	357.069	0	0	#N/A	.	.
TRINITY_DN502345_c10_g1	0	1933.4	966.698	10.6122	2.43684	4.35489	1.33e-05	0.0270193	0	0	0.803	2536.41	0	0	POLX_TOBAC^POLX_TOBAC^Q:1186-2,H:213-614^33.09%ID^E:1e-62^RecName: Full=Retrovirus-related Pol polyprotein from transposon TNT 1-94;^Eukaryota; Viridiplantae; Streptophyta; Embryophyta; Tracheophyta; Spermatophyta; Magnoliophyta; eudicotyledons; Gunneridae; Pentapetalae; asterids; lamiids; Solanales; Solanaceae; Nicotianoideae; Nicotianeae; Nicotiana	#N/A	#N/A
TRINITY_DN502437_c18_g2	0	429.446	214.723	8.95263	2.54483	3.51796	0.000434874	0.0490804	0	0	0	868.905	3.104	0	#N/A	#N/A	#N/A
TRINITY_DN502649_c3_g1	0	246.348	123.174	8.98096	2.4693	3.63705	0.000275783	0.0429898	0	0	11.484	99.049	0.084	0.116	#N/A	.	molecular_function^nucleic acid binding
TRINITY_DN502776_c11_g1	0	573.015	286.507	9.17373	2.53757	3.61516	0.000300165	0.0429898	0	0	0	1159.63	0	0	#N/A	.	.
TRINITY_DN502778_c5_g2	0	573.015	286.507	9.17373	2.53757	3.61516	0.000300165	0.0429898	0	0	0	395.457	0	0.367	ART2_YEAST^ART2_YEAST^Q:217-38,H:2-61^80%ID^E:1e-22^RecName: Full=Putative uncharacterized protein ART2;^Eukaryota; Fungi; Dikarya; Ascomycota; Saccharomycotina; Saccharomycetes; Saccharomycetales; Saccharomycetaceae; Saccharomyces	#N/A	#N/A
TRINITY_DN502891_c5_g10	0	141.906	70.9532	8.82096	2.40389	3.66945	0.000243071	0.0429898	0	0	165.151	179.372	92.749	53.563	#N/A	#N/A	#N/A
TRINITY_DN503141_c0_g1	0	217.125	108.563	8.82096	2.48302	3.55251	0.000381573	0.0479379	0	0	0.489	403.873	0.204	0	#N/A	#N/A	#N/A
TRINITY_DN503517_c4_g2	0	151.12	75.5601	8.89146	2.39921	3.706	0.000210559	0.0429898	0	0	503.597	413.856	2.337	68.707	#N/A	COG3670^dioxygenase	cellular_component^chloroplast
TRINITY_DN504120_c2_g1	0	104.024	52.0122	8.46273	2.43045	3.48196	0.000497755	0.0495231	0	0	369.76	558.167	0	318.335	#N/A	#N/A	#N/A
TRINITY_DN504211_c6_g1	0	877.037	438.519	10.0805	2.43747	4.13564	3.54e-05	0.0348946	0	0	0.201	437.221	0	0.106	TAR1_YEAST^TAR1_YEAST^Q:1-237,H:46-124^97.47%ID^E:3e-49^RecName: Full=Protein TAR1;^Eukaryota; Fungi; Dikarya; Ascomycota; Saccharomycotina; Saccharomycetes; Saccharomycetales; Saccharomycetaceae; Saccharomyces	.	.
TRINITY_DN504260_c0_g4	0	464.709	232.354	9.01426	2.54272	3.54512	0.000392428	0.0482362	0	0	0	331.31	0	0.251	TF211_SCHPO^TF211_SCHPO^Q:2-1429,H:670-1145^25.9%ID^E:4e-40^RecName: Full=Transposon Tf2-11 polyprotein;^Eukaryota; Fungi; Dikarya; Ascomycota; Taphrinomycotina; Schizosaccharomycetes; Schizosaccharomycetales; Schizosaccharomycetaceae; Schizosaccharomyces	.	.
TRINITY_DN504287_c7_g3	0	409.296	204.648	8.91476	2.54616	3.50125	0.000463073	0.0495231	0	0	0	1010.99	0	0	TF26_SCHPO^TF26_SCHPO^Q:358-687,H:391-498^40%ID^E:6e-17^RecName: Full=Transposon Tf2-6 polyprotein;^Eukaryota; Fungi; Dikarya; Ascomycota; Taphrinomycotina; Schizosaccharomycetes; Schizosaccharomycetales; Schizosaccharomycetaceae; Schizosaccharomyces	#N/A	#N/A
TRINITY_DN504287_c8_g2	0	1459.61	729.807	9.81037	2.52089	3.89163	9.96e-05	0.0402717	0	0	0	729.621	0.384	0	#N/A	#N/A	#N/A
TRINITY_DN504298_c0_g1	0	384.109	192.054	8.86432	2.54796	3.47898	0.00050332	0.0495231	0	0	0	130.309	0	0	#N/A	#N/A	#N/A
TRINITY_DN504473_c5_g1	0	1336.45	668.226	10.3294	2.4435	4.22728	2.37e-05	0.0319911	0	0	0.063	1047.55	0	0.213	#N/A	#N/A	#N/A
TRINITY_DN504477_c1_g2	0	418.112	209.056	8.93159	2.54557	3.50868	0.000450338	0.0490821	0	0	0	230.391	0	0	#N/A	.	molecular_function^aspartic-type endopeptidase activity
TRINITY_DN504481_c5_g1	0	382.85	191.425	8.86169	2.54806	3.47783	0.000505498	0.0495231	0	0	0	473.679	0	0	#N/A	#N/A	#N/A
TRINITY_DN504507_c5_g2	0	626.165	313.083	9.70331	2.46143	3.94214	8.08e-05	0.0402717	0	0	1.468	750.169	0	0	#N/A	.	molecular_function^aspartic-type endopeptidase activity
TRINITY_DN504507_c6_g2	0.309733	963.421	481.865	8.6674	2.44215	3.54909	0.000386567	0.0480104	0.091	0	0	442.31	0.168	0	#N/A	.	cellular_component^nucleus
TRINITY_DN504524_c7_g2	0	480.335	240.167	9.55412	2.45414	3.89307	9.9e-05	0.0402717	0	0	0.966	1580.8	0.587	0	TYDC5_PAPSO^TYDC5_PAPSO^Q:3-383,H:371-509^58.99%ID^E:6e-55^RecName: Full=Tyrosine/DOPA decarboxylase 5;^Eukaryota; Viridiplantae; Streptophyta; Embryophyta; Tracheophyta; Spermatophyta; Magnoliophyta; eudicotyledons; Ranunculales; Papaveraceae; Papaveroideae; Papaver	#N/A	#N/A
TRINITY_DN504536_c2_g1	0	925.64	462.82	9.51686	2.5278	3.76487	0.000166635	0.0429898	0	0	0	1883.76	0	0	#N/A	#N/A	#N/A
TRINITY_DN504555_c16_g2	0	360.204	180.102	9.39043	2.4442	3.84193	0.000122071	0.0405304	0	0	1.155	448.722	0	0.261	#N/A	#N/A	#N/A
TRINITY_DN504555_c16_g3	0	239.794	119.897	8.91496	2.47889	3.59636	0.000322706	0.0446495	0	0	1.255	491.713	1.474	0	.	#N/A	#N/A
TRINITY_DN504557_c27_g2	0	1713.26	856.631	10.6293	2.42323	4.38642	1.15e-05	0.0270193	0	0	0.226	1115.59	0	0	#N/A	.	molecular_function^aspartic-type endopeptidase activity
TRINITY_DN774989_c0_g1	0	14422.3	7211.17	10.5578	2.52047	4.18882	2.8e-05	0.0319911	0	0	0	20985.1	2.997	14504.7	#N/A	#N/A	#N/A
S. caruifolia Half > S. caruifolia Mid
id	baseMeanA	baseMeanB	baseMean	log2FoldChange	lfcSE	stat	pvalue	padj	Scaruifolia_Half_Plant2	Scaruifolia_Half_Plant3	Scaruifolia_Mature_Plant2	Scaruifolia_Mature_Plant4	Scaruifolia_Mid_Plant3	Scaruifolia_Mid_Plant4	Blastx	Eggnog	GO abbrev
TRINITY_DN477579_c15_g1	986.438	0	493.219	-10.4496	2.15102	-4.85797	1.19e-06	0.00652504	2283.4	50.329	33.033	0	0	0	#N/A	#N/A	#N/A
TRINITY_DN477579_c15_g11	782.203	0	391.101	-9.87585	2.2203	-4.44797	8.67e-06	0.0188354	2408.43	5.24	22.503	0	0	0	ART2_YEAST^ART2_YEAST^Q:195-28,H:2-57^78.57%ID^E:1e-19^RecName: Full=Putative uncharacterized protein ART2;^Eukaryota; Fungi; Dikarya; Ascomycota; Saccharomycotina; Saccharomycetes; Saccharomycetales; Saccharomycetaceae; Saccharomyces	#N/A	#N/A
TRINITY_DN484216_c6_g1	1885.22	1.41861	943.319	-8.61314	2.00905	-4.28716	1.81e-05	0.0233505	1496.15	13.205	26.456	7.602	1.247	0	#N/A	#N/A	#N/A
TRINITY_DN502776_c11_g5	1952.46	2.40768	977.434	-8.41247	1.84387	-4.5624	5.06e-06	0.0164831	1290.99	1088.74	1427.49	0	0	3.559	#N/A	.	.
S. caruifolia Mid > S. caruifolia Half
id	baseMeanA	baseMeanB	baseMean	log2FoldChange	lfcSE	stat	pvalue	padj	Scaruifolia_Half_Plant2	Scaruifolia_Half_Plant3	Scaruifolia_Mature_Plant2	Scaruifolia_Mature_Plant4	Scaruifolia_Mid_Plant3	Scaruifolia_Mid_Plant4	Blastx	Eggnog	GO abbrev
TRINITY_DN44005_c0_g1	0	961.372	480.686	9.68106	2.24122	4.31956	1.56e-05	0.0233505	0	0	0	361.72	0.24	339.928	#N/A	ENOG410YB0X^Tetraspanin family	cellular_component^integral component of membrane
TRINITY_DN476747_c7_g1	0	3643.62	1821.81	10.8973	2.19791	4.95801	7.12e-07	0.00652504	0	0	0	1811.23	0.527	1137.34	#N/A	#N/A	#N/A
TRINITY_DN478068_c3_g4	0	892.054	446.027	9.88886	2.19565	4.50383	6.67e-06	0.0174522	0	0	0	4954.33	17.62	2907.53	#N/A	#N/A	#N/A
TRINITY_DN479393_c0_g5	0	309.821	154.911	9.14978	2.16924	4.21797	2.47e-05	0.0283574	0	0	6.539	456.227	1598.88	565.835	#N/A	#N/A	#N/A
TRINITY_DN479870_c1_g30	0	520.029	260.014	9.42071	2.20362	4.27511	1.91e-05	0.0233505	0	0	0	3169.47	44.445	3240.33	#N/A	#N/A	#N/A
TRINITY_DN484802_c4_g12	0	901.015	450.507	10.1039	2.15629	4.68578	2.79e-06	0.0109081	0	0	47.993	0	93.564	2441.66	#N/A	#N/A	#N/A
TRINITY_DN488081_c3_g1	0	1188.3	594.151	9.76367	2.25149	4.33654	1.45e-05	0.0233505	0	0	0	498.198	0.216	831.93	2MMP_ARATH^2MMP_ARATH^Q:281-3,H:43-136^44.68%ID^E:3e-19^RecName: Full=Metalloendoproteinase 2-MMP {ECO:0000303|PubMed:10574937};^Eukaryota; Viridiplantae; Streptophyta; Embryophyta; Tracheophyta; Spermatophyta; Magnoliophyta; eudicotyledons; Gunneridae; Pentapetalae; rosids; malvids; Brassicales; Brassicaceae; Camelineae; Arabidopsis	#N/A	#N/A
TRINITY_DN491398_c0_g5	0	340.386	170.193	9.27825	2.15775	4.29996	1.71e-05	0.0233505	0	0	26.318	315.62	77.826	111.304	TET3_ARATH^TET3_ARATH^Q:600-178,H:129-267^27.78%ID^E:9e-13^RecName: Full=Tetraspanin-3;^Eukaryota; Viridiplantae; Streptophyta; Embryophyta; Tracheophyta; Spermatophyta; Magnoliophyta; eudicotyledons; Gunneridae; Pentapetalae; rosids; malvids; Brassicales; Brassicaceae; Camelineae; Arabidopsis	ENOG410XXUP^(ABC) transporter	cellular_component^integral component of membrane
TRINITY_DN492842_c0_g1	0	364.442	182.221	9.30619	2.16481	4.29884	1.72e-05	0.0233505	0	0	17.671	0	116.361	680.514	AB2A_ARATH^AB2A_ARATH^Q:890-537,H:230-348^43.33%ID^E:6e-19^RecName: Full=ABC transporter A family member 2;^Eukaryota; Viridiplantae; Streptophyta; Embryophyta; Tracheophyta; Spermatophyta; Magnoliophyta; eudicotyledons; Gunneridae; Pentapetalae; rosids; malvids; Brassicales; Brassicaceae; Camelineae; Arabidopsis	ENOG410XQ5D^matrix metallopeptidase	cellular_component^anchored component of membrane
TRINITY_DN492842_c0_g15	0	502.207	251.104	9.64805	2.14903	4.48949	7.14e-06	0.0174522	0	0	16.065	0	117.404	1070.3	#N/A	ENOG410XQ5D^matrix metallopeptidase	cellular_component^anchored component of membrane
TRINITY_DN495716_c8_g2	0	782.024	391.012	10.2031	2.11047	4.83453	1.33e-06	0.00652504	0	0	0	666.944	130.817	413.045	#N/A	#N/A	#N/A
TRINITY_DN498567_c1_g1	0	3109.27	1554.64	9.8733	2.30661	4.28043	1.87e-05	0.0233505	0	0	0.138	813.551	0	986.616	1MMP_ARATH^1MMP_ARATH^Q:273-1,H:158-251^48.45%ID^E:2e-06^RecName: Full=Metalloendoproteinase 1-MMP {ECO:0000303|PubMed:10574937};^Eukaryota; Viridiplantae; Streptophyta; Embryophyta; Tracheophyta; Spermatophyta; Magnoliophyta; eudicotyledons; Gunneridae; Pentapetalae; rosids; malvids; Brassicales; Brassicaceae; Camelineae; Arabidopsis	#N/A	#N/A
TRINITY_DN774989_c0_g1	0	16140.3	8070.13	12.0079	2.17266	5.52681	3.26e-08	0.000637736	0	0	0	20985.1	2.997	14504.7	#N/A	#N/A	#N/A
S. latimeri Mature > S. latimeri Mid
id	baseMeanA	baseMeanB	baseMean	log2FoldChange	lfcSE	stat	pvalue	padj	Slatimeri_Mature_Plant1	Slatimeri_Mature_Plant2	Slatimeri_Mid_Plant1	Slatimeri_Mid_Plant2	BlastX	Eggnog	GO abbrev
TRINITY_DN351149_c0_g1	117.659	4.14902	60.9039	-4.22685	1.05764	-3.99649	6.43e-05	0.00957615	11.317	22.183	0.297	0.903	#N/A	#N/A	#N/A
TRINITY_DN365651_c0_g1	340.694	6.16085	173.427	-4.65669	1.22786	-3.79253	0.000149119	0.0173424	64.802	3.432	0.602	0.616	ZAT11_ARATH^ZAT11_ARATH^Q:73-423,H:1-119^44.35%ID^E:2e-23^RecName: Full=Zinc finger protein ZAT11;^Eukaryota; Viridiplantae; Streptophyta; Embryophyta; Tracheophyta; Spermatophyta; Magnoliophyta; eudicotyledons; Gunneridae; Pentapetalae; rosids; malvids; Brassicales; Brassicaceae; Camelineae; Arabidopsis	COG5048^Zinc finger protein	cellular_component^nucleus
TRINITY_DN394777_c0_g1	37.9004	0	18.9502	-5.03272	1.45959	-3.44804	0.000564666	0.0423054	3.976	0.325	0	0	DES1L_ORYSJ^DES1L_ORYSJ^Q:20-976,H:10-328^81.82%ID^E:0^RecName: Full=Sphingolipid delta(4)-desaturase DES1-like;^Eukaryota; Viridiplantae; Streptophyta; Embryophyta; Tracheophyta; Spermatophyta; Magnoliophyta; Liliopsida; Poales; Poaceae; BOP clade; Oryzoideae; Oryzeae; Oryzinae; Oryza	ENOG410XQVT^sphingolipid delta-4 desaturase activity	cellular_component^endoplasmic reticulum membrane
TRINITY_DN405680_c0_g1	25.3664	0	12.6832	-4.90139	1.44848	-3.3838	0.000714889	0.0494963	4.746	1.256	0	0	LEA1_CICAR^LEA1_CICAR^Q:124-345,H:98-173^44.87%ID^E:7e-10^RecName: Full=Late embryogenesis abundant protein 1;^Eukaryota; Viridiplantae; Streptophyta; Embryophyta; Tracheophyta; Spermatophyta; Magnoliophyta; eudicotyledons; Gunneridae; Pentapetalae; rosids; fabids; Fabales; Fabaceae; Papilionoideae; Cicereae; Cicer	.	.
TRINITY_DN415982_c0_g1	29.0141	0	14.507	-5.11016	1.43171	-3.56927	0.000357972	0.0318483	5.347	1.624	0	0	ALL10_OLEEU^ALL10_OLEEU^Q:254-520,H:35-123^39.56%ID^E:2e-14^RecName: Full=Major pollen allergen Ole e 10;^Eukaryota; Viridiplantae; Streptophyta; Embryophyta; Tracheophyta; Spermatophyta; Magnoliophyta; eudicotyledons; Gunneridae; Pentapetalae; asterids; lamiids; Lamiales; Oleaceae; Oleeae; Olea	.	cellular_component^cytoplasmic, membrane-bounded vesicle
TRINITY_DN427927_c0_g3	49.1759	0	24.5879	-5.23001	1.45343	-3.59839	0.000320188	0.0294613	4.725	0.292	0	0	LRP1C_ARATH^LRP1C_ARATH^Q:584-895,H:369-474^42.45%ID^E:2e-13^RecName: Full=La-related protein 1C;^Eukaryota; Viridiplantae; Streptophyta; Embryophyta; Tracheophyta; Spermatophyta; Magnoliophyta; eudicotyledons; Gunneridae; Pentapetalae; rosids; malvids; Brassicales; Brassicaceae; Camelineae; Arabidopsis	COG5193^La ribonucleoprotein domain family member	cellular_component^cytoplasm
TRINITY_DN428264_c0_g1	33.9941	0	16.9971	-5.13114	1.4411	-3.56057	0.00037005	0.0324363	3.217	0.52	0	0	UGAL2_ARATH^UGAL2_ARATH^Q:1236-340,H:53-346^80.27%ID^E:7e-153^RecName: Full=UDP-galactose transporter 2;^Eukaryota; Viridiplantae; Streptophyta; Embryophyta; Tracheophyta; Spermatophyta; Magnoliophyta; eudicotyledons; Gunneridae; Pentapetalae; rosids; malvids; Brassicales; Brassicaceae; Camelineae; Arabidopsis	ENOG410XP1S^solute carrier family 35 member	cellular_component^endoplasmic reticulum-Golgi intermediate compartment
TRINITY_DN429130_c0_g1	459.077	0	229.538	-7.03801	1.39396	-5.04895	4.44e-07	0.000213648	42.8	1.31	0	0	#N/A	#N/A	#N/A
TRINITY_DN430788_c0_g2	25.0709	0	12.5355	-5.0491	1.42783	-3.53621	0.000405919	0.034272	2.827	1.635	0	0	FD6E2_SOYBN^FD6E2_SOYBN^Q:2-706,H:149-383^83.83%ID^E:3e-149^RecName: Full=Omega-6 fatty acid desaturase, endoplasmic reticulum isozyme 2;^Eukaryota; Viridiplantae; Streptophyta; Embryophyta; Tracheophyta; Spermatophyta; Magnoliophyta; eudicotyledons; Gunneridae; Pentapetalae; rosids; fabids; Fabales; Fabaceae; Papilionoideae; Phaseoleae; Glycine; Soja	COG3239^linoleoyl-CoA desaturase activity	cellular_component^endoplasmic reticulum membrane
TRINITY_DN433450_c0_g1	41.7526	0	20.8763	-5.52689	1.40631	-3.93005	8.49e-05	0.0118293	13.395	3.573	0	0	POLC3_SYRVU^POLC3_SYRVU^Q:389-180,H:10-79^82.86%ID^E:5e-34^RecName: Full=Polcalcin Syr v 3;^Eukaryota; Viridiplantae; Streptophyta; Embryophyta; Tracheophyta; Spermatophyta; Magnoliophyta; eudicotyledons; Gunneridae; Pentapetalae; asterids; lamiids; Lamiales; Oleaceae; Oleeae; Syringa	.	molecular_function^calcium ion binding
TRINITY_DN440723_c1_g1	126.417	2.51448	64.4659	-4.47831	1.26923	-3.52837	0.000418128	0.0349299	110.946	245.46	0.206	6.5	MDLL_ARATH^MDLL_ARATH^Q:10-219,H:38-107^51.43%ID^E:2e-20^RecName: Full=(R)-mandelonitrile lyase-like;^Eukaryota; Viridiplantae; Streptophyta; Embryophyta; Tracheophyta; Spermatophyta; Magnoliophyta; eudicotyledons; Gunneridae; Pentapetalae; rosids; malvids; Brassicales; Brassicaceae; Camelineae; Arabidopsis	COG2303^oxidoreductase	molecular_function^flavin adenine dinucleotide binding
TRINITY_DN442114_c0_g1	31.7356	0	15.8678	-5.16691	1.4314	-3.60969	0.000306559	0.0289381	4.082	0.996	0	0	#N/A	#N/A	#N/A
TRINITY_DN445200_c0_g1	45.085	0	22.5425	-5.51901	1.41376	-3.90379	9.47e-05	0.0125751	3.554	0.682	0	0	E138_ARATH^E138_ARATH^Q:125-1417,H:24-454^55.07%ID^E:1e-170^RecName: Full=Glucan endo-1,3-beta-glucosidase 8;^Eukaryota; Viridiplantae; Streptophyta; Embryophyta; Tracheophyta; Spermatophyta; Magnoliophyta; eudicotyledons; Gunneridae; Pentapetalae; rosids; malvids; Brassicales; Brassicaceae; Camelineae; Arabidopsis	ENOG410YARB^glucan endo-1-3-beta-glucosidase	cellular_component^anchored component of membrane
TRINITY_DN448793_c0_g1	57.9344	0	28.9672	-5.78197	1.40033	-4.12902	3.64e-05	0.00626323	14.998	2.328	0	0	#N/A	#N/A	#N/A
TRINITY_DN448808_c0_g1	558.332	0.963926	279.648	-5.54206	1.4488	-3.82527	0.00013063	0.0157054	35.249	0.054	0.025	0.042	LAC12_ARATH^LAC12_ARATH^Q:1911-271,H:24-565^76.09%ID^E:0^RecName: Full=Laccase-12;^Eukaryota; Viridiplantae; Streptophyta; Embryophyta; Tracheophyta; Spermatophyta; Magnoliophyta; eudicotyledons; Gunneridae; Pentapetalae; rosids; malvids; Brassicales; Brassicaceae; Camelineae; Arabidopsis	COG2132^Multicopper oxidase	cellular_component^apoplast
TRINITY_DN453875_c0_g1	46.4912	0	23.2456	-5.18902	1.45458	-3.56736	0.000360592	0.0319427	3.417	0.217	0	0	ACA9_ARATH^ACA9_ARATH^Q:1670-114,H:561-1082^77.2%ID^E:0^RecName: Full=Calcium-transporting ATPase 9, plasma membrane-type;^Eukaryota; Viridiplantae; Streptophyta; Embryophyta; Tracheophyta; Spermatophyta; Magnoliophyta; eudicotyledons; Gunneridae; Pentapetalae; rosids; malvids; Brassicales; Brassicaceae; Camelineae; Arabidopsis	ENOG410XNNC^ATPase, Ca transporting, plasma membrane	cellular_component^integral component of plasma membrane
TRINITY_DN454112_c0_g1	40.5481	0	20.274	-5.14219	1.45156	-3.54253	0.000396316	0.0336608	13.089	1.191	0	0	#N/A	#N/A	#N/A
TRINITY_DN455434_c0_g1	1133.72	12.9077	573.312	-4.78059	1.3483	-3.54563	0.000391671	0.0335063	45.596	3.703	0.016	0.531	#N/A	#N/A	#N/A
TRINITY_DN456416_c0_g1	36.4941	0	18.2471	-5.34261	1.41959	-3.76349	0.000167556	0.0188852	5.632	1.386	0	0	#N/A	#N/A	#N/A
TRINITY_DN457733_c0_g1	30.7726	0	15.3863	-5.04513	1.44455	-3.49253	0.000478464	0.0382207	2.995	0.552	0	0	SLD1_HELAN^SLD1_HELAN^Q:2-1129,H:83-458^73.4%ID^E:0^RecName: Full=Delta(8)-fatty-acid desaturase;^Eukaryota; Viridiplantae; Streptophyta; Embryophyta; Tracheophyta; Spermatophyta; Magnoliophyta; eudicotyledons; Gunneridae; Pentapetalae; asterids; campanulids; Asterales; Asteraceae; Asteroideae; Heliantheae alliance; Heliantheae; Helianthus	.	cellular_component^integral component of membrane
TRINITY_DN457901_c0_g1	36.2157	0	18.1079	-5.10154	1.44899	-3.52075	0.000430325	0.0354613	7.626	0.899	0	0	CYB5E_ARATH^CYB5E_ARATH^Q:574-170,H:1-133^63.7%ID^E:8e-54^RecName: Full=Cytochrome b5 isoform E {ECO:0000303|PubMed:19054355};^Eukaryota; Viridiplantae; Streptophyta; Embryophyta; Tracheophyta; Spermatophyta; Magnoliophyta; eudicotyledons; Gunneridae; Pentapetalae; rosids; malvids; Brassicales; Brassicaceae; Camelineae; Arabidopsis	COG5274^cytochrome b5	cellular_component^chloroplast thylakoid membrane
TRINITY_DN459577_c0_g1	188.522	0.62862	94.5752	-6.09409	1.30311	-4.67657	2.92e-06	0.000906645	38.497	4.309	0	0.149	#N/A	#N/A	#N/A
TRINITY_DN460339_c0_g3	47.0281	0	23.5141	-5.19747	1.45434	-3.57377	0.00035188	0.0314242	5.474	0.357	0	0	PLY59_SOLLC^PLY59_SOLLC^Q:1-792,H:186-449^61.36%ID^E:4e-117^RecName: Full=Probable pectate lyase P59;^Eukaryota; Viridiplantae; Streptophyta; Embryophyta; Tracheophyta; Spermatophyta; Magnoliophyta; eudicotyledons; Gunneridae; Pentapetalae; asterids; lamiids; Solanales; Solanaceae; Solanoideae; Solaneae; Solanum; Lycopersicon	COG3866^pectate lyase activity	molecular_function^metal ion binding
TRINITY_DN461400_c0_g1	36.1419	0	18.0709	-5.18264	1.43918	-3.60111	0.000316863	0.0293945	6.181	0.942	0	0	#N/A	#N/A	#N/A
TRINITY_DN463216_c0_g1	56.7866	0	28.3933	-5.7723	1.39993	-4.12328	3.74e-05	0.00639054	11.022	1.981	0	0	PHT17_ARATH^PHT17_ARATH^Q:692-375,H:414-519^84.91%ID^E:1e-53^RecName: Full=Probable inorganic phosphate transporter 1-7;^Eukaryota; Viridiplantae; Streptophyta; Embryophyta; Tracheophyta; Spermatophyta; Magnoliophyta; eudicotyledons; Gunneridae; Pentapetalae; rosids; malvids; Brassicales; Brassicaceae; Camelineae; Arabidopsis	ENOG410ZVN7^phosphate transporter	cellular_component^integral component of plasma membrane
TRINITY_DN463216_c0_g2	84.6331	0	42.3165	-6.09831	1.39108	-4.38387	1.17e-05	0.00264866	7.299	0.909	0	0	PHT17_ARATH^PHT17_ARATH^Q:103-1377,H:1-421^83.06%ID^E:0^RecName: Full=Probable inorganic phosphate transporter 1-7;^Eukaryota; Viridiplantae; Streptophyta; Embryophyta; Tracheophyta; Spermatophyta; Magnoliophyta; eudicotyledons; Gunneridae; Pentapetalae; rosids; malvids; Brassicales; Brassicaceae; Camelineae; Arabidopsis	ENOG410ZVN7^phosphate transporter	cellular_component^integral component of plasma membrane
TRINITY_DN463633_c0_g1	101.573	0	50.7866	-5.98351	1.41647	-4.22425	2.4e-05	0.00456242	8.585	1.05	0	0	LHT1_ARATH^LHT1_ARATH^Q:49-1368,H:5-446^76.24%ID^E:0^RecName: Full=Lysine histidine transporter 1;^Eukaryota; Viridiplantae; Streptophyta; Embryophyta; Tracheophyta; Spermatophyta; Magnoliophyta; eudicotyledons; Gunneridae; Pentapetalae; rosids; malvids; Brassicales; Brassicaceae; Camelineae; Arabidopsis	COG0814^amino acid transport	cellular_component^integral component of membrane
TRINITY_DN463938_c1_g2	35.1419	0	17.5709	-5.0769	1.44988	-3.50159	0.000462485	0.0372677	8.343	1.018	0	0	#N/A	#N/A	#N/A
TRINITY_DN463997_c0_g1	96.687	0	48.3435	-6.33921	1.37205	-4.62024	3.83e-06	0.00110006	13.247	2.122	0	0	PMEI_ACTDE^PMEI_ACTDE^Q:715-359,H:34-151^31.25%ID^E:1e-06^RecName: Full=Pectinesterase inhibitor;^Eukaryota; Viridiplantae; Streptophyta; Embryophyta; Tracheophyta; Spermatophyta; Magnoliophyta; eudicotyledons; Gunneridae; Pentapetalae; asterids; Ericales; Actinidiaceae; Actinidia	.	cellular_component^cytoplasm
TRINITY_DN464057_c2_g1	58.5821	0	29.291	-5.66049	1.41623	-3.99689	6.42e-05	0.00957615	20.166	2.403	0	0	CPC_CUCSA^CPC_CUCSA^Q:355-56,H:5-106^31.37%ID^E:1e-13^RecName: Full=Cucumber peeling cupredoxin;^Eukaryota; Viridiplantae; Streptophyta; Embryophyta; Tracheophyta; Spermatophyta; Magnoliophyta; eudicotyledons; Gunneridae; Pentapetalae; rosids; fabids; Cucurbitales; Cucurbitaceae; Benincaseae; Cucumis	.	molecular_function^electron carrier activity
TRINITY_DN464335_c0_g1	97.0563	0	48.5281	-6.13893	1.39646	-4.39607	1.1e-05	0.00256384	33.878	3.345	0	0	ALL6_OLEEU^ALL6_OLEEU^Q:308-225,H:7-34^64.29%ID^E:1e-05^RecName: Full=Major pollen allergen Ole e 6;^Eukaryota; Viridiplantae; Streptophyta; Embryophyta; Tracheophyta; Spermatophyta; Magnoliophyta; eudicotyledons; Gunneridae; Pentapetalae; asterids; lamiids; Lamiales; Oleaceae; Oleeae; Olea	.	.
TRINITY_DN465271_c0_g1	53.9713	0	26.9856	-5.35509	1.44549	-3.70468	0.000211655	0.0222519	10.421	0.682	0	0	PLA21_ORYSJ^PLA21_ORYSJ^Q:160-477,H:33-138^62.26%ID^E:3e-45^RecName: Full=Probable phospholipase A2 homolog 1;^Eukaryota; Viridiplantae; Streptophyta; Embryophyta; Tracheophyta; Spermatophyta; Magnoliophyta; Liliopsida; Poales; Poaceae; BOP clade; Oryzoideae; Oryzeae; Oryzinae; Oryza	ENOG410YKKG^Phospholipase A2	cellular_component^extracellular region
TRINITY_DN466738_c0_g1	221.181	3.98168	112.581	-4.51491	1.27069	-3.55312	0.000380685	0.0329348	17.392	1.191	0.28	0.053	FB153_ARATH^FB153_ARATH^Q:1492-458,H:6-334^26.92%ID^E:2e-14^RecName: Full=Putative F-box protein At3g17490;^Eukaryota; Viridiplantae; Streptophyta; Embryophyta; Tracheophyta; Spermatophyta; Magnoliophyta; eudicotyledons; Gunneridae; Pentapetalae; rosids; malvids; Brassicales; Brassicaceae; Camelineae; Arabidopsis	ENOG410YX2S^F-box protein	.
TRINITY_DN467098_c1_g1	82.9854	0	41.4927	-6.10761	1.3884	-4.39902	1.09e-05	0.00253851	18.806	2.609	0	0	#N/A	#N/A	#N/A
TRINITY_DN467391_c1_g1	156.806	0	78.403	-6.84193	1.35031	-5.06692	4.04e-07	0.000198456	21.875	5.24	0	0	PLY59_SOLLC^PLY59_SOLLC^Q:1013-9,H:115-449^63.99%ID^E:2e-159^RecName: Full=Probable pectate lyase P59;^Eukaryota; Viridiplantae; Streptophyta; Embryophyta; Tracheophyta; Spermatophyta; Magnoliophyta; eudicotyledons; Gunneridae; Pentapetalae; asterids; lamiids; Solanales; Solanaceae; Solanoideae; Solaneae; Solanum; Lycopersicon	COG3866^pectate lyase activity	molecular_function^metal ion binding
TRINITY_DN467539_c2_g1	40.1049	0	20.0525	-5.51261	1.40474	-3.92429	8.7e-05	0.0119632	8.258	2.447	0	0	#N/A	#N/A	#N/A
TRINITY_DN467966_c0_g1	120.386	0	60.1929	-6.43973	1.37737	-4.6754	2.93e-06	0.000907898	8.786	0.985	0	0	FAD3C_RICCO^FAD3C_RICCO^Q:45-1241,H:54-453^69%ID^E:0^RecName: Full=Omega-3 fatty acid desaturase, chloroplastic;^Eukaryota; Viridiplantae; Streptophyta; Embryophyta; Tracheophyta; Spermatophyta; Magnoliophyta; eudicotyledons; Gunneridae; Pentapetalae; rosids; fabids; Malpighiales; Euphorbiaceae; Acalyphoideae; Acalypheae; Ricinus	.	cellular_component^chloroplast membrane
TRINITY_DN468384_c1_g1	42.4742	0	21.2371	-5.41489	1.42233	-3.80704	0.000140638	0.0166554	14.566	2.544	0	0	#N/A	#N/A	#N/A
TRINITY_DN468457_c0_g1	89.0821	2.55647	45.8193	-4.48254	1.06095	-4.22502	2.39e-05	0.00455912	28.119	18.978	0.338	1.009	#N/A	#N/A	#N/A
TRINITY_DN468457_c0_g2	271.632	1.00592	136.319	-5.51129	1.3821	-3.98762	6.67e-05	0.00983465	74.389	2.252	0.28	0	#N/A	#N/A	#N/A
TRINITY_DN468820_c0_g1	114.997	0	57.4983	-6.05318	1.41654	-4.2732	1.93e-05	0.00388507	14.038	0.747	0	0	RA211_ARATH^RA211_ARATH^Q:136-336,H:21-87^68.66%ID^E:1e-15^RecName: Full=Ethylene-responsive transcription factor RAP2-11;^Eukaryota; Viridiplantae; Streptophyta; Embryophyta; Tracheophyta; Spermatophyta; Magnoliophyta; eudicotyledons; Gunneridae; Pentapetalae; rosids; malvids; Brassicales; Brassicaceae; Camelineae; Arabidopsis	ENOG410YYMH^Transcription factor	cellular_component^nucleus
TRINITY_DN469375_c0_g1	52.6389	0	26.3195	-5.61171	1.41419	-3.96814	7.24e-05	0.0104485	13.427	1.97	0	0	#N/A	#N/A	#N/A
TRINITY_DN469997_c0_g1	56.8236	0	28.4118	-5.74903	1.40296	-4.09779	4.17e-05	0.00693642	4.746	0.985	0	0	SCRK7_ARATH^SCRK7_ARATH^Q:257-1222,H:17-339^78.33%ID^E:2e-168^RecName: Full=Probable fructokinase-7;^Eukaryota; Viridiplantae; Streptophyta; Embryophyta; Tracheophyta; Spermatophyta; Magnoliophyta; eudicotyledons; Gunneridae; Pentapetalae; rosids; malvids; Brassicales; Brassicaceae; Camelineae; Arabidopsis	COG0524^pfkb domain protein	cellular_component^cytosol
TRINITY_DN471123_c0_g1	350.501	23.3442	186.923	-3.48765	0.974814	-3.57776	0.000346549	0.031065	68.43	19.833	2.886	2.974	SERC2_MOUSE^SERC2_MOUSE^Q:611-387,H:376-447^40%ID^E:1e-09^RecName: Full=Serine incorporator 2;^Eukaryota; Metazoa; Chordata; Craniata; Vertebrata; Euteleostomi; Mammalia; Eutheria; Euarchontoglires; Glires; Rodentia; Sciurognathi; Muroidea; Muridae; Murinae; Mus; Mus	ENOG410XP7K^serine incorporator	cellular_component^extracellular exosome
TRINITY_DN471539_c0_g1	123.943	0	61.9713	-6.73622	1.34293	-5.01607	5.27e-07	0.000238686	18.553	4.016	0	0	#N/A	#N/A	#N/A
TRINITY_DN471843_c6_g1	97.4086	0	48.7043	-6.2523	1.38338	-4.51959	6.2e-06	0.00162129	10.02	1.267	0	0	PMA8_ARATH^PMA8_ARATH^Q:157-1185,H:4-346^86.88%ID^E:0^RecName: Full=ATPase 8, plasma membrane-type;^Eukaryota; Viridiplantae; Streptophyta; Embryophyta; Tracheophyta; Spermatophyta; Magnoliophyta; eudicotyledons; Gunneridae; Pentapetalae; rosids; malvids; Brassicales; Brassicaceae; Camelineae; Arabidopsis	COG0474^P-type atpase	cellular_component^integral component of plasma membrane
TRINITY_DN472380_c0_g1	263.985	24.4754	144.23	-3.13087	0.898513	-3.4845	0.000493059	0.0389494	121.799	70.554	6.827	10.77	SCP10_ARATH^SCP10_ARATH^Q:215-346,H:19-62^75%ID^E:6e-16^RecName: Full=Serine carboxypeptidase-like 10;^Eukaryota; Viridiplantae; Streptophyta; Embryophyta; Tracheophyta; Spermatophyta; Magnoliophyta; eudicotyledons; Gunneridae; Pentapetalae; rosids; malvids; Brassicales; Brassicaceae; Camelineae; Arabidopsis	COG2939^carboxy-peptidase	cellular_component^extracellular region
TRINITY_DN472565_c0_g1	157.028	0	78.5138	-6.76444	1.35971	-4.97492	6.53e-07	0.000281577	25.05	3.172	0	0	LAT52_SOLLC^LAT52_SOLLC^Q:702-295,H:20-158^52.52%ID^E:8e-41^RecName: Full=Anther-specific protein LAT52;^Eukaryota; Viridiplantae; Streptophyta; Embryophyta; Tracheophyta; Spermatophyta; Magnoliophyta; eudicotyledons; Gunneridae; Pentapetalae; asterids; lamiids; Solanales; Solanaceae; Solanoideae; Solaneae; Solanum; Lycopersicon	ENOG410ZND9^pollen Ole e 1 allergen and extensin family protein	cellular_component^extracellular space
TRINITY_DN472581_c0_g1	126.753	0.62862	63.6906	-6.02996	1.23593	-4.8789	1.07e-06	0.00042418	8.322	19.758	0	0.138	#N/A	#N/A	#N/A
TRINITY_DN472606_c1_g1	59.4514	0	29.7257	-5.2097	1.46519	-3.55564	0.000377057	0.0328081	4.261	0.141	0	0	AB10G_ARATH^AB10G_ARATH^Q:2-1609,H:65-589^63.74%ID^E:0^RecName: Full=ABC transporter G family member 10;^Eukaryota; Viridiplantae; Streptophyta; Embryophyta; Tracheophyta; Spermatophyta; Magnoliophyta; eudicotyledons; Gunneridae; Pentapetalae; rosids; malvids; Brassicales; Brassicaceae; Camelineae; Arabidopsis	COG1131^(ABC) transporter	cellular_component^integral component of membrane
TRINITY_DN472657_c0_g1	146.897	0.62862	73.7627	-5.13654	1.4217	-3.61297	0.000302714	0.0286893	10.937	0.26	0	0.042	PVADH_PSESP^PVADH_PSESP^Q:1209-118,H:254-612^28.64%ID^E:7e-28^RecName: Full=Polyvinylalcohol dehydrogenase;^Bacteria; Proteobacteria	.	cellular_component^cytoplasm
TRINITY_DN473232_c0_g1	78.153	0	39.0765	-6.06719	1.38861	-4.36925	1.25e-05	0.00276535	13.606	2.003	0	0	PMA8_ARATH^PMA8_ARATH^Q:3-764,H:333-586^85.04%ID^E:8e-153^RecName: Full=ATPase 8, plasma membrane-type;^Eukaryota; Viridiplantae; Streptophyta; Embryophyta; Tracheophyta; Spermatophyta; Magnoliophyta; eudicotyledons; Gunneridae; Pentapetalae; rosids; malvids; Brassicales; Brassicaceae; Camelineae; Arabidopsis	COG0474^P-type atpase	cellular_component^integral component of plasma membrane
TRINITY_DN473232_c1_g1	222.664	0	111.332	-7.0835	1.34982	-5.24773	1.54e-07	9.29e-05	20.04	2.284	0	0	PMA9_ARATH^PMA9_ARATH^Q:1341-238,H:587-954^85.05%ID^E:0^RecName: Full=ATPase 9, plasma membrane-type;^Eukaryota; Viridiplantae; Streptophyta; Embryophyta; Tracheophyta; Spermatophyta; Magnoliophyta; eudicotyledons; Gunneridae; Pentapetalae; rosids; malvids; Brassicales; Brassicaceae; Camelineae; Arabidopsis	COG0474^P-type atpase	cellular_component^integral component of plasma membrane
TRINITY_DN473259_c0_g4	98.8148	0	49.4074	-6.03575	1.4092	-4.28311	1.84e-05	0.00375856	108.847	8.628	0	0	#N/A	#N/A	#N/A
TRINITY_DN473354_c0_g1	64.2925	0.963926	32.6282	-4.94174	1.18616	-4.16617	3.1e-05	0.00556756	8.332	17.289	0.099	0.181	#N/A	#N/A	#N/A
TRINITY_DN473640_c0_g1	1611.29	48.9108	830.102	-4.32774	1.0907	-3.96786	7.25e-05	0.0104485	139.033	20.548	3.29	1.54	NAS_SOLLC^NAS_SOLLC^Q:1277-357,H:1-317^65.93%ID^E:4e-150^RecName: Full=Nicotianamine synthase;^Eukaryota; Viridiplantae; Streptophyta; Embryophyta; Tracheophyta; Spermatophyta; Magnoliophyta; eudicotyledons; Gunneridae; Pentapetalae; asterids; lamiids; Solanales; Solanaceae; Solanoideae; Solaneae; Solanum; Lycopersicon	ENOG4111NF0^as a sensor for the physiological iron status within the plant, and or might be involved in the transport of iron	molecular_function^nicotianamine synthase activity
TRINITY_DN474146_c0_g1	90.8916	0	45.4458	-6.24666	1.37852	-4.53142	5.86e-06	0.00154443	6.392	0.964	0	0	SCGT_TOBAC^SCGT_TOBAC^Q:55-1497,H:3-471^49.17%ID^E:1e-166^RecName: Full=Scopoletin glucosyltransferase;^Eukaryota; Viridiplantae; Streptophyta; Embryophyta; Tracheophyta; Spermatophyta; Magnoliophyta; eudicotyledons; Gunneridae; Pentapetalae; asterids; lamiids; Solanales; Solanaceae; Nicotianoideae; Nicotianeae; Nicotiana	.	molecular_function^identical protein binding
TRINITY_DN474191_c5_g4	102.079	5.49024	53.7847	-3.75439	0.98754	-3.80176	0.000143669	0.0169299	12.646	6.322	1.064	0.435	#N/A	#N/A	#N/A
TRINITY_DN474827_c0_g3	415.831	22.2117	219.021	-3.65602	1.08162	-3.38014	0.000724493	0.0499669	70.719	29.858	0.816	4.535	#N/A	#N/A	#N/A
TRINITY_DN474968_c0_g1	166.266	0	83.1331	-6.75339	1.36536	-4.94622	7.57e-07	0.000318674	12.256	1.31	0	0	PGLR1_ARATH^PGLR1_ARATH^Q:1500-268,H:6-420^39.86%ID^E:1e-96^RecName: Full=Exopolygalacturonase clone GBGE184;^Eukaryota; Viridiplantae; Streptophyta; Embryophyta; Tracheophyta; Spermatophyta; Magnoliophyta; eudicotyledons; Gunneridae; Pentapetalae; rosids; malvids; Brassicales; Brassicaceae; Camelineae; Arabidopsis	COG5434^Glycoside hydrolase family 28	cellular_component^cell wall
TRINITY_DN475012_c3_g1	38.7016	0.963926	19.8328	-4.25133	1.23604	-3.43948	0.00058284	0.0432572	1.54	4.081	0.049	0.096	#N/A	#N/A	#N/A
TRINITY_DN475124_c1_g2	347.865	1.25724	174.561	-6.16909	1.28674	-4.79435	1.63e-06	0.000569092	52.704	5.976	0	0.138	MYB32_ARATH^MYB32_ARATH^Q:53-442,H:1-129^70%ID^E:4e-61^RecName: Full=Transcription factor MYB32;^Eukaryota; Viridiplantae; Streptophyta; Embryophyta; Tracheophyta; Spermatophyta; Magnoliophyta; eudicotyledons; Gunneridae; Pentapetalae; rosids; malvids; Brassicales; Brassicaceae; Camelineae; Arabidopsis	COG5147^Myblike DNAbinding domain containing protein	cellular_component^nucleus
TRINITY_DN475966_c0_g1	74.5709	0.62862	37.5998	-5.28062	1.28733	-4.10199	4.1e-05	0.00682755	1.276	4.547	0	0.053	BAHD1_ARATH^BAHD1_ARATH^Q:25-1356,H:2-439^33.41%ID^E:4e-65^RecName: Full=BAHD acyltransferase At5g47980;^Eukaryota; Viridiplantae; Streptophyta; Embryophyta; Tracheophyta; Spermatophyta; Magnoliophyta; eudicotyledons; Gunneridae; Pentapetalae; rosids; malvids; Brassicales; Brassicaceae; Camelineae; Arabidopsis	.	molecular_function^transferase activity, transferring acyl groups other than amino-acyl groups
TRINITY_DN476408_c0_g13	259.036	19.0272	139.032	-3.43752	0.897302	-3.83096	0.000127646	0.0154283	120.28	215.385	9.705	13.967	HIR2_ARATH^HIR2_ARATH^Q:185-3,H:1-61^86.89%ID^E:3e-34^RecName: Full=Hypersensitive-induced response protein 2;^Eukaryota; Viridiplantae; Streptophyta; Embryophyta; Tracheophyta; Spermatophyta; Magnoliophyta; eudicotyledons; Gunneridae; Pentapetalae; rosids; malvids; Brassicales; Brassicaceae; Camelineae; Arabidopsis	COG0330^Band 7 protein	cellular_component^chloroplast
TRINITY_DN476559_c0_g2	85.0252	5.49024	45.2577	-3.49005	1.01609	-3.43478	0.00059303	0.0436945	16.148	7.015	0.668	0.892	#N/A	#N/A	#N/A
TRINITY_DN477266_c5_g1	399.927	0	199.963	-7.58957	1.33713	-5.67603	1.38e-08	1.5e-05	22.434	2.176	0	0	ASOL_TOBAC^ASOL_TOBAC^Q:1968-289,H:1-552^73.57%ID^E:0^RecName: Full=L-ascorbate oxidase homolog;^Eukaryota; Viridiplantae; Streptophyta; Embryophyta; Tracheophyta; Spermatophyta; Magnoliophyta; eudicotyledons; Gunneridae; Pentapetalae; asterids; lamiids; Solanales; Solanaceae; Nicotianoideae; Nicotianeae; Nicotiana	.	cellular_component^extracellular space
TRINITY_DN477296_c0_g3	58.9941	1.34122	30.1677	-4.30863	1.20011	-3.59019	0.000330438	0.0300562	4.504	4.417	0.181	0	#N/A	#N/A	#N/A
TRINITY_DN477296_c1_g2	387.348	25.942	206.645	-3.55443	0.906868	-3.91945	8.88e-05	0.0120551	74.917	66.104	4.964	6.904	#N/A	#N/A	#N/A
TRINITY_DN477936_c1_g5	1818.04	54.9444	936.49	-4.47371	0.997763	-4.48374	7.33e-06	0.00184467	807.113	173.78	13.069	14.636	PLP3_ARATH^PLP3_ARATH^Q:3-335,H:304-414^54.95%ID^E:7e-27^RecName: Full=Patatin-like protein 3;^Eukaryota; Viridiplantae; Streptophyta; Embryophyta; Tracheophyta; Spermatophyta; Magnoliophyta; eudicotyledons; Gunneridae; Pentapetalae; rosids; malvids; Brassicales; Brassicaceae; Camelineae; Arabidopsis	COG3621^Patatin group	cellular_component^cytoplasm
TRINITY_DN477936_c1_g6	1157.97	27.9125	592.942	-4.51764	1.14313	-3.95199	7.75e-05	0.010927	975.309	90.333	12.954	12.692	PLP1_ORYSI^PLP1_ORYSI^Q:1-117,H:355-393^58.97%ID^E:1e-06^RecName: Full=Patatin-like protein 1;^Eukaryota; Viridiplantae; Streptophyta; Embryophyta; Tracheophyta; Spermatophyta; Magnoliophyta; Liliopsida; Poales; Poaceae; BOP clade; Oryzoideae; Oryzeae; Oryzinae; Oryza	COG3621^Patatin group	molecular_function^hydrolase activity
TRINITY_DN478279_c1_g1	129.252	0.62862	64.9403	-4.92045	1.43764	-3.42259	0.000620268	0.0451407	21.959	0.281	0	0.096	PR1_SAMNI^PR1_SAMNI^Q:1-195,H:102-167^62.12%ID^E:7e-25^RecName: Full=Pathogenesis-related protein PR-1 type;^Eukaryota; Viridiplantae; Streptophyta; Embryophyta; Tracheophyta; Spermatophyta; Magnoliophyta; eudicotyledons; Gunneridae; Pentapetalae; asterids; campanulids; Dipsacales; Adoxaceae; Sambucus	.	cellular_component^extracellular region
TRINITY_DN478506_c1_g2	1336.41	153.267	744.836	-2.90354	0.808762	-3.5901	0.000330546	0.0300562	29.3	40.804	5.69	5.661	BH025_ARATH^BH025_ARATH^Q:1694-2137,H:180-324^37.84%ID^E:5e-17^RecName: Full=Transcription factor bHLH25;^Eukaryota; Viridiplantae; Streptophyta; Embryophyta; Tracheophyta; Spermatophyta; Magnoliophyta; eudicotyledons; Gunneridae; Pentapetalae; rosids; malvids; Brassicales; Brassicaceae; Camelineae; Arabidopsis	ENOG410YG6S^Transcription factor	cellular_component^nucleus
TRINITY_DN478702_c5_g1	259.229	0	129.614	-6.92574	1.37651	-5.03138	4.87e-07	0.000228018	44.34	2.771	0	0	PME58_ARATH^PME58_ARATH^Q:821-258,H:379-566^60.11%ID^E:8e-76^RecName: Full=Probable pectinesterase/pectinesterase inhibitor 58;^Eukaryota; Viridiplantae; Streptophyta; Embryophyta; Tracheophyta; Spermatophyta; Magnoliophyta; eudicotyledons; Gunneridae; Pentapetalae; rosids; malvids; Brassicales; Brassicaceae; Camelineae; Arabidopsis	COG4677^pectinesterase	cellular_component^cell wall
TRINITY_DN479252_c0_g1	324.246	22.0023	173.124	-3.48364	0.968172	-3.59816	0.000320473	0.0294613	12.224	12.363	0.388	1.306	NEP2_NEPGR^NEP2_NEPGR^Q:43-1368,H:57-437^27.62%ID^E:9e-32^RecName: Full=Aspartic proteinase nepenthesin-2;^Eukaryota; Viridiplantae; Streptophyta; Embryophyta; Tracheophyta; Spermatophyta; Magnoliophyta; eudicotyledons; Gunneridae; Pentapetalae; Caryophyllales; Nepenthaceae; Nepenthes	.	cellular_component^extracellular region
TRINITY_DN479305_c2_g1	47.9912	0	23.9956	-5.36633	1.43691	-3.73462	0.000187997	0.0203663	6.645	0.65	0	0	#N/A	#N/A	#N/A
TRINITY_DN479846_c7_g1	1676.48	13.1597	844.819	-6.40196	0.879453	-7.27948	3.35e-13	4.76e-09	200.629	91.394	0.767	0.828	UGT2_GARJA^UGT2_GARJA^Q:303-1355,H:1-350^55.81%ID^E:3e-142^RecName: Full=7-deoxyloganetin glucosyltransferase;^Eukaryota; Viridiplantae; Streptophyta; Embryophyta; Tracheophyta; Spermatophyta; Magnoliophyta; eudicotyledons; Gunneridae; Pentapetalae; asterids; lamiids; Gentianales; Rubiaceae; Ixoroideae; Gardenieae; Gardenia	.	molecular_function^UDP-glucosyltransferase activity
TRINITY_DN481646_c4_g1	101.63	0.335306	50.9827	-5.73264	1.31784	-4.35004	1.36e-05	0.0029357	13.616	1.873	0.066	0	#N/A	#N/A	#N/A
TRINITY_DN481919_c3_g9	181.147	14.5429	97.845	-3.33825	0.873831	-3.82025	0.000133319	0.0158944	122.126	111.043	8.023	10.377	AX22D_VIGRR^AX22D_VIGRR^Q:275-3,H:16-112^53.54%ID^E:2e-15^RecName: Full=Auxin-induced protein 22D;^Eukaryota; Viridiplantae; Streptophyta; Embryophyta; Tracheophyta; Spermatophyta; Magnoliophyta; eudicotyledons; Gunneridae; Pentapetalae; rosids; fabids; Fabales; Fabaceae; Papilionoideae; Phaseoleae; Vigna	.	cellular_component^nucleus
TRINITY_DN482757_c3_g1	94.1131	0.963926	47.5385	-5.17048	1.2499	-4.13671	3.52e-05	0.00608639	18.553	2.761	0.074	0.159	#N/A	#N/A	#N/A
TRINITY_DN482872_c0_g1	3800.44	2.93377	1901.69	-6.26732	1.43062	-4.38084	1.18e-05	0.00266706	785.439	1.353	0.346	0.393	#N/A	#N/A	#N/A
TRINITY_DN482914_c0_g1	14346.2	1338.34	7842.25	-3.14234	0.864033	-3.63683	0.000276012	0.0264403	2062.78	931.758	154.929	125.837	SWT10_ARATH^SWT10_ARATH^Q:743-354,H:113-241^52.31%ID^E:4e-38^RecName: Full=Bidirectional sugar transporter SWEET10 {ECO:0000303|PubMed:21107422};^Eukaryota; Viridiplantae; Streptophyta; Embryophyta; Tracheophyta; Spermatophyta; Magnoliophyta; eudicotyledons; Gunneridae; Pentapetalae; rosids; malvids; Brassicales; Brassicaceae; Camelineae; Arabidopsis	ENOG4111M4R^sugar transporter	cellular_component^integral component of membrane
TRINITY_DN482914_c0_g2	2782.36	242.876	1512.62	-3.18647	0.919894	-3.46395	0.000532299	0.040914	1514.89	619.22	117.898	66.455	SWT10_ARATH^SWT10_ARATH^Q:338-15,H:114-221^57.41%ID^E:8e-38^RecName: Full=Bidirectional sugar transporter SWEET10 {ECO:0000303|PubMed:21107422};^Eukaryota; Viridiplantae; Streptophyta; Embryophyta; Tracheophyta; Spermatophyta; Magnoliophyta; eudicotyledons; Gunneridae; Pentapetalae; rosids; malvids; Brassicales; Brassicaceae; Camelineae; Arabidopsis	ENOG4111M4R^sugar transporter	cellular_component^integral component of membrane
TRINITY_DN482914_c0_g4	3306.36	338.601	1822.48	-3.02759	0.850298	-3.56062	0.000369974	0.0324363	1064.82	613.417	105.884	66.519	SWT12_ARATH^SWT12_ARATH^Q:18-371,H:1-119^60.83%ID^E:5e-39^RecName: Full=Bidirectional sugar transporter SWEET12 {ECO:0000303|PubMed:21107422};^Eukaryota; Viridiplantae; Streptophyta; Embryophyta; Tracheophyta; Spermatophyta; Magnoliophyta; eudicotyledons; Gunneridae; Pentapetalae; rosids; malvids; Brassicales; Brassicaceae; Camelineae; Arabidopsis	ENOG4111M4R^sugar transporter	cellular_component^integral component of membrane
TRINITY_DN482914_c0_g5	283.434	21.7516	152.593	-3.41831	0.838646	-4.07599	4.58e-05	0.00749011	373.413	399.504	28.085	27.147	#N/A	#N/A	#N/A
TRINITY_DN483177_c3_g1	1503.56	18.7339	761.145	-4.97127	1.26792	-3.92081	8.83e-05	0.0120289	196.842	6.041	0.998	1.508	#N/A	#N/A	#N/A
TRINITY_DN483458_c3_g2	119.443	3.26908	61.3558	-4.31836	1.14868	-3.75941	0.000170314	0.0190001	10.41	1.905	0.148	0.127	BRG3_ARATH^BRG3_ARATH^Q:837-1400,H:125-298^27.13%ID^E:7e-14^RecName: Full=Probable BOI-related E3 ubiquitin-protein ligase 3;^Eukaryota; Viridiplantae; Streptophyta; Embryophyta; Tracheophyta; Spermatophyta; Magnoliophyta; eudicotyledons; Gunneridae; Pentapetalae; rosids; malvids; Brassicales; Brassicaceae; Camelineae; Arabidopsis	ENOG4111S1X^protein binding zinc ion binding	cellular_component^nucleus
TRINITY_DN483662_c3_g1	1812.59	58.6741	935.632	-4.58097	0.829004	-5.52587	3.28e-08	2.65e-05	396.058	195.238	3.653	5.948	UGT2_GARJA^UGT2_GARJA^Q:3-890,H:187-480^58.59%ID^E:3e-117^RecName: Full=7-deoxyloganetin glucosyltransferase;^Eukaryota; Viridiplantae; Streptophyta; Embryophyta; Tracheophyta; Spermatophyta; Magnoliophyta; eudicotyledons; Gunneridae; Pentapetalae; asterids; lamiids; Gentianales; Rubiaceae; Ixoroideae; Gardenieae; Gardenia	.	molecular_function^UDP-glucosyltransferase activity
TRINITY_DN483719_c3_g4	84.4742	1.63454	43.0544	-4.83236	1.07517	-4.49451	6.97e-06	0.00177653	6.075	10.685	0.099	0.064	#N/A	#N/A	#N/A
TRINITY_DN483833_c1_g1	340.348	0	170.174	-7.63077	1.32083	-5.77727	7.59e-09	1.02e-05	35.481	5.294	0	0	PME28_ARATH^PME28_ARATH^Q:1225-2,H:1-393^51.46%ID^E:2e-127^RecName: Full=Putative pectinesterase/pectinesterase inhibitor 28;^Eukaryota; Viridiplantae; Streptophyta; Embryophyta; Tracheophyta; Spermatophyta; Magnoliophyta; eudicotyledons; Gunneridae; Pentapetalae; rosids; malvids; Brassicales; Brassicaceae; Camelineae; Arabidopsis	COG4677^pectinesterase	cellular_component^cell wall
TRINITY_DN484002_c6_g1	289.153	14.6682	151.911	-3.744	1.06458	-3.51688	0.000436648	0.0358046	81.688	276.358	4.032	13.372	PIRL_SOLLC^PIRL_SOLLC^Q:171-278,H:7-42^80.56%ID^E:4e-12^RecName: Full=Pirin-like protein;^Eukaryota; Viridiplantae; Streptophyta; Embryophyta; Tracheophyta; Spermatophyta; Magnoliophyta; eudicotyledons; Gunneridae; Pentapetalae; asterids; lamiids; Solanales; Solanaceae; Solanoideae; Solaneae; Solanum; Lycopersicon	COG1741^pirin domain protein	cellular_component^nucleus
TRINITY_DN484229_c0_g1	245.928	3.1431	124.536	-4.91889	1.27934	-3.84486	0.000120622	0.0147767	54.993	22.129	0	0.977	#N/A	#N/A	#N/A
TRINITY_DN484509_c2_g1	326.528	13.3696	169.949	-3.94834	1.095	-3.60579	0.000311202	0.0291569	8.839	53.936	1.542	1.115	#N/A	#N/A	#N/A
TRINITY_DN484898_c0_g1	366.029	4.40034	185.215	-4.68582	1.35726	-3.45241	0.000555595	0.0418676	31.209	9.365	0	0.743	HY6H_HYONI^HY6H_HYONI^Q:10-855,H:34-328^42.37%ID^E:8e-67^RecName: Full=Hyoscyamine 6-dioxygenase;^Eukaryota; Viridiplantae; Streptophyta; Embryophyta; Tracheophyta; Spermatophyta; Magnoliophyta; eudicotyledons; Gunneridae; Pentapetalae; asterids; lamiids; Solanales; Solanaceae; Solanoideae; Hyoscyameae; Hyoscyamus	COG3491^2OGFe(II) oxygenase	molecular_function^metal ion binding
TRINITY_DN484977_c0_g4	78.2667	3.5204	40.8936	-3.88312	1.08273	-3.58642	0.000335244	0.030319	46.481	10.837	0.808	1.179	#N/A	#N/A	#N/A
TRINITY_DN485662_c2_g1	1950.26	6.70549	978.48	-5.44666	1.41811	-3.84079	0.000122638	0.0149419	896.838	1.819	0.717	1.689	#N/A	#N/A	#N/A
TRINITY_DN485662_c3_g2	2526.18	1.92785	1264.05	-5.56535	1.47777	-3.76605	0.000165852	0.0187671	453.962	0.173	0.124	0.234	#N/A	#N/A	#N/A
TRINITY_DN485934_c0_g2	296.91	0	148.455	-7.45408	1.33006	-5.6043	2.09e-08	1.98e-05	25.06	2.88	0	0	STP8_ARATH^STP8_ARATH^Q:1619-159,H:14-500^66.53%ID^E:0^RecName: Full=Sugar transport protein 8;^Eukaryota; Viridiplantae; Streptophyta; Embryophyta; Tracheophyta; Spermatophyta; Magnoliophyta; eudicotyledons; Gunneridae; Pentapetalae; rosids; malvids; Brassicales; Brassicaceae; Camelineae; Arabidopsis	ENOG410XNQK^Transporter	cellular_component^integral component of membrane
TRINITY_DN486476_c1_g1	1350.76	0.62862	675.697	-5.48798	1.48784	-3.68857	0.000225518	0.0231955	335.886	0.336	0	0.234	YLS3_ARATH^YLS3_ARATH^Q:113-355,H:18-98^33.33%ID^E:1e-10^RecName: Full=Protein YLS3;^Eukaryota; Viridiplantae; Streptophyta; Embryophyta; Tracheophyta; Spermatophyta; Magnoliophyta; eudicotyledons; Gunneridae; Pentapetalae; rosids; malvids; Brassicales; Brassicaceae; Camelineae; Arabidopsis	ENOG410YR9F^Non-specific lipid-transfer protein-like protein	cellular_component^anchored component of membrane
TRINITY_DN488012_c0_g3	102.852	0	51.4259	-6.24475	1.38841	-4.49778	6.87e-06	0.00175805	18.015	1.949	0	0	SWET5_ARATH^SWET5_ARATH^Q:865-164,H:1-233^60.68%ID^E:1e-101^RecName: Full=Bidirectional sugar transporter SWEET5 {ECO:0000303|PubMed:21107422};^Eukaryota; Viridiplantae; Streptophyta; Embryophyta; Tracheophyta; Spermatophyta; Magnoliophyta; eudicotyledons; Gunneridae; Pentapetalae; rosids; malvids; Brassicales; Brassicaceae; Camelineae; Arabidopsis	ENOG4111M4R^sugar transporter	cellular_component^integral component of membrane
TRINITY_DN488228_c2_g1	336.2	0	168.1	-7.59752	1.32361	-5.73998	9.47e-09	1.15e-05	29.595	3.605	0	0	PME13_ARATH^PME13_ARATH^Q:238-1866,H:107-611^43.41%ID^E:3e-147^RecName: Full=Probable pectinesterase/pectinesterase inhibitor 13;^Eukaryota; Viridiplantae; Streptophyta; Embryophyta; Tracheophyta; Spermatophyta; Magnoliophyta; eudicotyledons; Gunneridae; Pentapetalae; rosids; malvids; Brassicales; Brassicaceae; Camelineae; Arabidopsis	COG4677^pectinesterase	cellular_component^cell wall
TRINITY_DN488575_c0_g1	47.2925	0	23.6463	-5.88895	1.36665	-4.30904	1.64e-05	0.0034024	2.784	3.995	0	0	#N/A	#N/A	#N/A
TRINITY_DN488775_c1_g1	122.812	0	61.4059	-6.56715	1.36363	-4.81592	1.47e-06	0.000532539	33.371	4.211	0	0	#N/A	#N/A	#N/A
TRINITY_DN488775_c2_g1	58.3605	0	29.1803	-5.81542	1.39663	-4.1639	3.13e-05	0.00559475	3.955	0.715	0	0	PME28_ARATH^PME28_ARATH^Q:235-1617,H:44-476^49.67%ID^E:5e-161^RecName: Full=Putative pectinesterase/pectinesterase inhibitor 28;^Eukaryota; Viridiplantae; Streptophyta; Embryophyta; Tracheophyta; Spermatophyta; Magnoliophyta; eudicotyledons; Gunneridae; Pentapetalae; rosids; malvids; Brassicales; Brassicaceae; Camelineae; Arabidopsis	COG4677^pectinesterase	cellular_component^cell wall
TRINITY_DN488775_c2_g2	195.928	0	97.964	-6.98489	1.35129	-5.16904	2.35e-07	0.000132916	9.471	1.158	0	0	PME28_ARATH^PME28_ARATH^Q:2086-440,H:44-563^48.82%ID^E:0^RecName: Full=Putative pectinesterase/pectinesterase inhibitor 28;^Eukaryota; Viridiplantae; Streptophyta; Embryophyta; Tracheophyta; Spermatophyta; Magnoliophyta; eudicotyledons; Gunneridae; Pentapetalae; rosids; malvids; Brassicales; Brassicaceae; Camelineae; Arabidopsis	COG4677^pectinesterase	cellular_component^cell wall
TRINITY_DN488933_c1_g1	7441.67	425.088	3933.38	-3.62804	1.0281	-3.52888	0.00041733	0.0349042	323.735	74.343	6.481	18.332	BGAL_MALDO^BGAL_MALDO^Q:1886-303,H:196-722^72.73%ID^E:0^RecName: Full=Beta-galactosidase;^Eukaryota; Viridiplantae; Streptophyta; Embryophyta; Tracheophyta; Spermatophyta; Magnoliophyta; eudicotyledons; Gunneridae; Pentapetalae; rosids; fabids; Rosales; Rosaceae; Maloideae; Maleae; Malus	.	cellular_component^apoplast
TRINITY_DN489488_c0_g1	64.3066	0	32.1533	-6.2514	1.34496	-4.64802	3.35e-06	0.000985668	4.409	2.36	0	0	FB145_ARATH^FB145_ARATH^Q:366-1097,H:5-224^29.2%ID^E:3e-14^RecName: Full=Putative F-box protein At3g16210;^Eukaryota; Viridiplantae; Streptophyta; Embryophyta; Tracheophyta; Spermatophyta; Magnoliophyta; eudicotyledons; Gunneridae; Pentapetalae; rosids; malvids; Brassicales; Brassicaceae; Camelineae; Arabidopsis	ENOG410Z2HM^F-box Kelch-repeat protein	.
TRINITY_DN489546_c1_g3	2843.67	230.216	1536.94	-3.31587	0.882117	-3.75899	0.000170598	0.019002	128.887	52.355	7.924	6.84	C81E8_MEDTR^C81E8_MEDTR^Q:5-214,H:298-367^71.43%ID^E:7e-29^RecName: Full=Cytochrome P450 81E8 {ECO:0000303|PubMed:14617078};^Eukaryota; Viridiplantae; Streptophyta; Embryophyta; Tracheophyta; Spermatophyta; Magnoliophyta; eudicotyledons; Gunneridae; Pentapetalae; rosids; fabids; Fabales; Fabaceae; Papilionoideae; Trifolieae; Medicago	.	cellular_component^integral component of membrane
TRINITY_DN489628_c1_g12	461.487	10.7285	236.108	-4.45066	1.2029	-3.69994	0.000215654	0.0225723	144.655	59.652	0.28	4.27	ST14_SOLTU^ST14_SOLTU^Q:155-9,H:77-125^55.1%ID^E:6e-11^RecName: Full=STS14 protein;^Eukaryota; Viridiplantae; Streptophyta; Embryophyta; Tracheophyta; Spermatophyta; Magnoliophyta; eudicotyledons; Gunneridae; Pentapetalae; asterids; lamiids; Solanales; Solanaceae; Solanoideae; Solaneae; Solanum	.	.
TRINITY_DN489628_c1_g15	39.3095	0.62862	19.9691	-4.61117	1.29701	-3.55522	0.000377665	0.0328209	72.217	39.494	0	1.678	#N/A	#N/A	#N/A
TRINITY_DN489801_c0_g4	497.91	38.5163	268.213	-3.33549	0.926581	-3.59978	0.000318482	0.0293945	42.959	16.088	2.721	1.869	SWT15_ARATH^SWT15_ARATH^Q:113-817,H:6-253^52.59%ID^E:1e-72^RecName: Full=Bidirectional sugar transporter SWEET15 {ECO:0000303|PubMed:21107422};^Eukaryota; Viridiplantae; Streptophyta; Embryophyta; Tracheophyta; Spermatophyta; Magnoliophyta; eudicotyledons; Gunneridae; Pentapetalae; rosids; malvids; Brassicales; Brassicaceae; Camelineae; Arabidopsis	ENOG4111M4R^sugar transporter	cellular_component^Golgi membrane
TRINITY_DN489967_c4_g1	2660.01	109.971	1384.99	-3.9795	1.071	-3.71567	0.000202663	0.0215936	353.257	62.228	5.22	11.8	BBR_ARATH^BBR_ARATH^Q:738-469,H:244-324^42.22%ID^E:4e-14^RecName: Full=E3 ubiquitin ligase BIG BROTHER-related;^Eukaryota; Viridiplantae; Streptophyta; Embryophyta; Tracheophyta; Spermatophyta; Magnoliophyta; eudicotyledons; Gunneridae; Pentapetalae; rosids; malvids; Brassicales; Brassicaceae; Camelineae; Arabidopsis	ENOG41121N2^zinc ion binding	molecular_function^ligase activity
TRINITY_DN490151_c0_g1	300.635	0	150.317	-7.66289	1.30655	-5.86499	4.49e-09	7.43e-06	21.495	4.244	0	0	SUC2_ARATH^SUC2_ARATH^Q:50-1570,H:7-512^65.03%ID^E:0^RecName: Full=Sucrose transport protein SUC2;^Eukaryota; Viridiplantae; Streptophyta; Embryophyta; Tracheophyta; Spermatophyta; Magnoliophyta; eudicotyledons; Gunneridae; Pentapetalae; rosids; malvids; Brassicales; Brassicaceae; Camelineae; Arabidopsis	ENOG410XPTR^solute carrier family 45 member	cellular_component^integral component of plasma membrane
TRINITY_DN490862_c5_g2	6529.39	123.094	3326.24	-4.63929	1.22111	-3.79923	0.000145147	0.0170493	848.184	44.019	11.231	5.215	PXG4_ARATH^PXG4_ARATH^Q:842-306,H:14-194^58.01%ID^E:3e-69^RecName: Full=Probable peroxygenase 4;^Eukaryota; Viridiplantae; Streptophyta; Embryophyta; Tracheophyta; Spermatophyta; Magnoliophyta; eudicotyledons; Gunneridae; Pentapetalae; rosids; malvids; Brassicales; Brassicaceae; Camelineae; Arabidopsis	ENOG410YGB5^Caleosin related protein	cellular_component^lipid particle
TRINITY_DN491122_c1_g1	877.073	49.0756	463.074	-3.70681	0.985328	-3.76201	0.000168553	0.0188925	98.11	61.005	1.748	6.776	NAC10_ORYSJ^NAC10_ORYSJ^Q:112-654,H:16-217^39.6%ID^E:1e-37^RecName: Full=NAC transcription factor ONAC010;^Eukaryota; Viridiplantae; Streptophyta; Embryophyta; Tracheophyta; Spermatophyta; Magnoliophyta; Liliopsida; Poales; Poaceae; BOP clade; Oryzoideae; Oryzeae; Oryzinae; Oryza	ENOG4111FG3^nac domain	cellular_component^nucleus
TRINITY_DN491323_c0_g4	1370.63	10.6032	690.618	-6.42098	0.879434	-7.30127	2.85e-13	4.76e-09	92.119	70.987	0.577	0.786	XTH1_ARATH^XTH1_ARATH^Q:236-3,H:126-203^61.54%ID^E:8e-32^RecName: Full=Putative xyloglucan endotransglucosylase/hydrolase protein 1;^Eukaryota; Viridiplantae; Streptophyta; Embryophyta; Tracheophyta; Spermatophyta; Magnoliophyta; eudicotyledons; Gunneridae; Pentapetalae; rosids; malvids; Brassicales; Brassicaceae; Camelineae; Arabidopsis	COG2273^hydrolase family 16	cellular_component^apoplast
TRINITY_DN491613_c3_g1	4534.63	184.283	2359.46	-4.10506	0.989839	-4.1472	3.37e-05	0.00590037	592.193	137.491	16.821	13.35	PLP2_ARATH^PLP2_ARATH^Q:331-2,H:225-334^50%ID^E:2e-31^RecName: Full=Patatin-like protein 2;^Eukaryota; Viridiplantae; Streptophyta; Embryophyta; Tracheophyta; Spermatophyta; Magnoliophyta; eudicotyledons; Gunneridae; Pentapetalae; rosids; malvids; Brassicales; Brassicaceae; Camelineae; Arabidopsis	COG3621^Patatin group	cellular_component^cytoplasm
TRINITY_DN491640_c0_g1	349.423	25.1467	187.285	-3.42948	0.924192	-3.71078	0.000206619	0.0218108	11.159	18.188	1.575	0.51	DOT3_ARATH^DOT3_ARATH^Q:336-2012,H:23-574^56.99%ID^E:0^RecName: Full=BTB/POZ domain-containing protein DOT3;^Eukaryota; Viridiplantae; Streptophyta; Embryophyta; Tracheophyta; Spermatophyta; Magnoliophyta; eudicotyledons; Gunneridae; Pentapetalae; rosids; malvids; Brassicales; Brassicaceae; Camelineae; Arabidopsis	ENOG41113GE^BTB POZ domain-containing protein DOT3-like	biological_process^cotyledon vascular tissue pattern formation
TRINITY_DN491686_c1_g3	1588.87	10.3099	799.588	-6.17944	1.10582	-5.58809	2.3e-08	2.07e-05	334.842	39.461	1.509	1.975	PER4_VITVI^PER4_VITVI^Q:140-577,H:24-168^80.14%ID^E:8e-79^RecName: Full=Peroxidase 4 {ECO:0000250|UniProtKB:Q42578};^Eukaryota; Viridiplantae; Streptophyta; Embryophyta; Tracheophyta; Spermatophyta; Magnoliophyta; eudicotyledons; Gunneridae; Pentapetalae; rosids; Vitales; Vitaceae; Vitis	ENOG410YETZ^peroxidase	cellular_component^extracellular region
TRINITY_DN492051_c0_g2	734	20.9544	377.477	-4.40891	1.09444	-4.02847	5.61e-05	0.00868664	283.508	91.286	1.798	8.699	PME17_ARATH^PME17_ARATH^Q:413-3,H:126-250^45.99%ID^E:2e-28^RecName: Full=Probable pectinesterase/pectinesterase inhibitor 17;^Eukaryota; Viridiplantae; Streptophyta; Embryophyta; Tracheophyta; Spermatophyta; Magnoliophyta; eudicotyledons; Gunneridae; Pentapetalae; rosids; malvids; Brassicales; Brassicaceae; Camelineae; Arabidopsis	COG4677^pectinesterase	cellular_component^cell periphery
TRINITY_DN492420_c2_g6	163.363	4.86162	84.1122	-4.39084	1.06133	-4.13711	3.52e-05	0.00608639	267.065	77.266	4.824	5.119	YLS9_ARATH^YLS9_ARATH^Q:1-156,H:101-151^40.38%ID^E:1e-06^RecName: Full=Protein YLS9;^Eukaryota; Viridiplantae; Streptophyta; Embryophyta; Tracheophyta; Spermatophyta; Magnoliophyta; eudicotyledons; Gunneridae; Pentapetalae; rosids; malvids; Brassicales; Brassicaceae; Camelineae; Arabidopsis	ENOG410YGQV^harpin-induced protein 1 domain containing protein, expressed	cellular_component^anchored component of plasma membrane
TRINITY_DN492465_c0_g1	423.123	3.18509	213.154	-5.48593	1.27366	-4.30723	1.65e-05	0.00341052	37.21	2.219	0.074	0.159	MDLL_ARATH^MDLL_ARATH^Q:1513-221,H:116-550^52.74%ID^E:2e-155^RecName: Full=(R)-mandelonitrile lyase-like;^Eukaryota; Viridiplantae; Streptophyta; Embryophyta; Tracheophyta; Spermatophyta; Magnoliophyta; eudicotyledons; Gunneridae; Pentapetalae; rosids; malvids; Brassicales; Brassicaceae; Camelineae; Arabidopsis	COG2303^oxidoreductase	molecular_function^flavin adenine dinucleotide binding
TRINITY_DN492802_c2_g1	55.3236	0	27.6618	-5.64874	1.41341	-3.99654	6.43e-05	0.00957615	8.016	1.104	0	0	FAH2_ARATH^FAH2_ARATH^Q:3-635,H:27-237^76.3%ID^E:9e-118^RecName: Full=Dihydroceramide fatty acyl 2-hydroxylase FAH2 {ECO:0000305};^Eukaryota; Viridiplantae; Streptophyta; Embryophyta; Tracheophyta; Spermatophyta; Magnoliophyta; eudicotyledons; Gunneridae; Pentapetalae; rosids; malvids; Brassicales; Brassicaceae; Camelineae; Arabidopsis	COG3000^fatty acid hydroxylase	cellular_component^endoplasmic reticulum
TRINITY_DN492961_c1_g2	480.948	18.7759	249.862	-4.27355	0.886268	-4.82196	1.42e-06	0.000521545	17.519	42.579	0.717	0.818	E1311_ARATH^E1311_ARATH^Q:1454-495,H:28-349^51.55%ID^E:6e-118^RecName: Full=Glucan endo-1,3-beta-glucosidase 11;^Eukaryota; Viridiplantae; Streptophyta; Embryophyta; Tracheophyta; Spermatophyta; Magnoliophyta; eudicotyledons; Gunneridae; Pentapetalae; rosids; malvids; Brassicales; Brassicaceae; Camelineae; Arabidopsis	ENOG410YA4N^glucan endo-1-3-beta-glucosidase	cellular_component^anchored component of membrane
TRINITY_DN493099_c2_g1	68.1161	0	34.058	-5.04068	1.4854	-3.39348	0.000690114	0.0482978	66.574	1.234	0	0	#N/A	#N/A	#N/A
TRINITY_DN493099_c2_g11	6789.68	135.657	3462.67	-4.40844	1.28459	-3.43177	0.000599648	0.0439094	3304.95	1602.16	2.094	96.725	#N/A	#N/A	#N/A
TRINITY_DN493099_c2_g14	197.678	1.25724	99.4677	-6.01542	1.18229	-5.08796	3.62e-07	0.000182704	438.921	287.692	0	4.312	#N/A	#N/A	#N/A
TRINITY_DN493099_c2_g15	1801.66	46.0572	923.857	-4.34433	1.19752	-3.62778	0.000285873	0.0271293	892.292	404.603	1.93	30.599	#N/A	#N/A	#N/A
TRINITY_DN493099_c2_g16	2874.52	4.81963	1439.67	-7.64636	1.1439	-6.68444	2.32e-11	1.18e-07	1938.75	181.11	3.348	2.05	#N/A	#N/A	#N/A
TRINITY_DN493099_c2_g17	123.795	0	61.8977	-5.94293	1.43114	-4.15258	3.29e-05	0.00579164	10.864	350.289	0	0	#N/A	#N/A	#N/A
TRINITY_DN493099_c2_g4	536.514	8.50736	272.511	-4.58659	1.30853	-3.50514	0.000456365	0.0369111	721.122	89.64	0.503	12.342	#N/A	#N/A	#N/A
TRINITY_DN493383_c3_g1	76.1589	5.19693	40.6779	-3.45394	0.96873	-3.56543	0.000363258	0.0320476	12.277	11.497	0.808	0.786	CPS1_ORYSJ^CPS1_ORYSJ^Q:401-15,H:286-414^57.36%ID^E:3e-39^RecName: Full=Ent-copalyl diphosphate synthase 1, chloroplastic;^Eukaryota; Viridiplantae; Streptophyta; Embryophyta; Tracheophyta; Spermatophyta; Magnoliophyta; Liliopsida; Poales; Poaceae; BOP clade; Oryzoideae; Oryzeae; Oryzinae; Oryza	ENOG410XNXR^diphosphate synthase	cellular_component^chloroplast
TRINITY_DN493702_c1_g5	280.078	8.29803	144.188	-4.16679	1.20102	-3.46939	0.000521639	0.0404	42.537	7.243	0.981	2.06	#N/A	#N/A	#N/A
TRINITY_DN493939_c2_g5	51.9203	2.30515	27.1127	-3.77691	1.09829	-3.43889	0.000584104	0.0433059	18.004	15.341	1.146	0.382	#N/A	#N/A	#N/A
TRINITY_DN494392_c2_g3	481.339	53.9385	267.639	-2.92894	0.821345	-3.56603	0.000362433	0.032045	27.328	34.297	3.818	6.118	MENG_ARATH^MENG_ARATH^Q:3-182,H:202-261^73.33%ID^E:3e-11^RecName: Full=2-phytyl-1,4-beta-naphthoquinone methyltransferase, chloroplastic {ECO:0000255|HAMAP-Rule:MF_03192};^Eukaryota; Viridiplantae; Streptophyta; Embryophyta; Tracheophyta; Spermatophyta; Magnoliophyta; eudicotyledons; Gunneridae; Pentapetalae; rosids; malvids; Brassicales; Brassicaceae; Camelineae; Arabidopsis	COG2226^Methyltransferase required for the conversion of demethylmenaquinone (DMKH2) to menaquinone (MKH2)	cellular_component^chloroplast
TRINITY_DN494905_c0_g3	5157.37	537.246	2847.31	-3.01273	0.839834	-3.58729	0.000334132	0.0302568	211.239	284.51	19.699	37.853	CHUP1_ARATH^CHUP1_ARATH^Q:766-134,H:440-662^51.9%ID^E:3e-50^RecName: Full=Protein CHUP1, chloroplastic;^Eukaryota; Viridiplantae; Streptophyta; Embryophyta; Tracheophyta; Spermatophyta; Magnoliophyta; eudicotyledons; Gunneridae; Pentapetalae; rosids; malvids; Brassicales; Brassicaceae; Camelineae; Arabidopsis	ENOG4111F63^Chloroplast unusual positioning	cellular_component^chloroplast
TRINITY_DN494986_c3_g2	69.3435	3.18509	36.2643	-3.86588	1.08928	-3.54903	0.000386653	0.0332769	7.351	4.774	0.14	0.404	Y4967_ARATH^Y4967_ARATH^Q:886-227,H:141-359^51.82%ID^E:8e-71^RecName: Full=Uncharacterized oxidoreductase At4g09670;^Eukaryota; Viridiplantae; Streptophyta; Embryophyta; Tracheophyta; Spermatophyta; Magnoliophyta; eudicotyledons; Gunneridae; Pentapetalae; rosids; malvids; Brassicales; Brassicaceae; Camelineae; Arabidopsis	COG0673^oxidoreductase	cellular_component^cytosol
TRINITY_DN495318_c5_g1	59.6817	1.29923	30.4905	-4.54615	1.15949	-3.92082	8.82e-05	0.0120289	2.204	5.164	0.082	0.074	C79D1_MANES^C79D1_MANES^Q:1077-316,H:289-538^59.06%ID^E:1e-101^RecName: Full=Valine N-monooxygenase 1;^Eukaryota; Viridiplantae; Streptophyta; Embryophyta; Tracheophyta; Spermatophyta; Magnoliophyta; eudicotyledons; Gunneridae; Pentapetalae; rosids; fabids; Malpighiales; Euphorbiaceae; Crotonoideae; Manihoteae; Manihot	.	cellular_component^endoplasmic reticulum
TRINITY_DN495318_c5_g2	50.8664	1.59255	26.2295	-4.22402	1.1548	-3.6578	0.000254385	0.0250774	3.575	4.828	0.049	0.244	C79D4_LOTJA^C79D4_LOTJA^Q:318-779,H:38-191^45.45%ID^E:1e-42^RecName: Full=Isoleucine N-monooxygenase 2;^Eukaryota; Viridiplantae; Streptophyta; Embryophyta; Tracheophyta; Spermatophyta; Magnoliophyta; eudicotyledons; Gunneridae; Pentapetalae; rosids; fabids; Fabales; Fabaceae; Papilionoideae; Loteae; Lotus	.	cellular_component^endoplasmic reticulum
TRINITY_DN495334_c6_g4	2249.63	224.678	1237.15	-3.03579	0.888584	-3.41643	0.00063447	0.0457532	148.589	240.848	13.243	26.329	#N/A	#N/A	#N/A
TRINITY_DN495701_c3_g3	29.6987	0	14.8494	-5.01373	1.44588	-3.46759	0.000525147	0.0405394	8.227	1.602	0	0	#N/A	#N/A	#N/A
TRINITY_DN495749_c1_g1	383.399	11.6925	197.546	-4.10829	1.21513	-3.38095	0.000722357	0.0499163	45.585	19.552	0.115	1.954	ATL41_ARATH^ATL41_ARATH^Q:1-756,H:39-236^37.11%ID^E:7e-31^RecName: Full=E3 ubiquitin-protein ligase ATL41;^Eukaryota; Viridiplantae; Streptophyta; Embryophyta; Tracheophyta; Spermatophyta; Magnoliophyta; eudicotyledons; Gunneridae; Pentapetalae; rosids; malvids; Brassicales; Brassicaceae; Camelineae; Arabidopsis	ENOG41121N2^zinc ion binding	cellular_component^integral component of membrane
TRINITY_DN495749_c1_g2	62.0451	0.62862	31.3369	-4.968	1.31847	-3.768	0.000164559	0.0186802	38.297	7.784	0	0.457	#N/A	#N/A	#N/A
TRINITY_DN495925_c2_g2	321.97	24.5594	173.265	-3.33126	0.958199	-3.47659	0.000507842	0.0397647	198.424	68.118	8.889	11.237	#N/A	#N/A	#N/A
TRINITY_DN495925_c2_g3	2162.2	197.356	1179.78	-3.20492	0.81596	-3.92779	8.57e-05	0.0119038	109.364	59.175	6.959	7.636	C90D1_ARATH^C90D1_ARATH^Q:1410-538,H:195-490^65.88%ID^E:8e-141^RecName: Full=3-epi-6-deoxocathasterone 23-monooxygenase;^Eukaryota; Viridiplantae; Streptophyta; Embryophyta; Tracheophyta; Spermatophyta; Magnoliophyta; eudicotyledons; Gunneridae; Pentapetalae; rosids; malvids; Brassicales; Brassicaceae; Camelineae; Arabidopsis`C90D1_ARATH^C90D1_ARATH^Q:1982-1602,H:75-201^62.2%ID^E:3e-44^RecName: F…	COG2124^Cytochrome p450	cellular_component^endoplasmic reticulum membrane
TRINITY_DN495991_c0_g2	70.6899	0	35.345	-5.40441	1.45488	-3.71468	0.00020346	0.0216462	97.709	3.735	0	0	PGLR_PRUPE^PGLR_PRUPE^Q:3-263,H:163-249^79.31%ID^E:3e-41^RecName: Full=Polygalacturonase;^Eukaryota; Viridiplantae; Streptophyta; Embryophyta; Tracheophyta; Spermatophyta; Magnoliophyta; eudicotyledons; Gunneridae; Pentapetalae; rosids; fabids; Rosales; Rosaceae; Maloideae; Amygdaleae; Prunus	.	cellular_component^cell wall
TRINITY_DN495991_c2_g2	55.3605	0.62862	27.9946	-4.69202	1.35625	-3.45956	0.000541059	0.041453	27.497	3.475	0	0.35	#N/A	#N/A	#N/A
TRINITY_DN495991_c2_g3	841.396	0.335306	420.866	-7.65068	1.31182	-5.83212	5.47e-09	8.25e-06	163.619	9.971	0.066	0	PGLR_PRUPE^PGLR_PRUPE^Q:748-323,H:245-386^57.75%ID^E:2e-50^RecName: Full=Polygalacturonase;^Eukaryota; Viridiplantae; Streptophyta; Embryophyta; Tracheophyta; Spermatophyta; Magnoliophyta; eudicotyledons; Gunneridae; Pentapetalae; rosids; fabids; Rosales; Rosaceae; Maloideae; Amygdaleae; Prunus	.	cellular_component^cell wall
TRINITY_DN495991_c3_g1	605.784	5.02896	305.407	-5.25614	1.31025	-4.01157	6.03e-05	0.00915371	149.496	60.929	0	1.731	PGLR_PRUPE^PGLR_PRUPE^Q:519-361,H:335-387^49.06%ID^E:8e-10^RecName: Full=Polygalacturonase;^Eukaryota; Viridiplantae; Streptophyta; Embryophyta; Tracheophyta; Spermatophyta; Magnoliophyta; eudicotyledons; Gunneridae; Pentapetalae; rosids; fabids; Rosales; Rosaceae; Maloideae; Amygdaleae; Prunus	.	cellular_component^cell wall
TRINITY_DN495991_c3_g2	69.6759	0	34.8379	-6.32369	1.34283	-4.70923	2.49e-06	0.000790074	8.406	4.06	0	0	PGLR_PRUPE^PGLR_PRUPE^Q:330-202,H:341-383^51.16%ID^E:2e-06^RecName: Full=Polygalacturonase;^Eukaryota; Viridiplantae; Streptophyta; Embryophyta; Tracheophyta; Spermatophyta; Magnoliophyta; eudicotyledons; Gunneridae; Pentapetalae; rosids; fabids; Rosales; Rosaceae; Maloideae; Amygdaleae; Prunus	.	cellular_component^cell wall
TRINITY_DN495991_c3_g3	4932.29	21.3731	2476.83	-5.34072	1.40912	-3.7901	0.000150587	0.0174846	479.887	185.473	0	2.655	PGLR_PRUPE^PGLR_PRUPE^Q:1040-3,H:13-361^59.54%ID^E:2e-135^RecName: Full=Polygalacturonase;^Eukaryota; Viridiplantae; Streptophyta; Embryophyta; Tracheophyta; Spermatophyta; Magnoliophyta; eudicotyledons; Gunneridae; Pentapetalae; rosids; fabids; Rosales; Rosaceae; Maloideae; Amygdaleae; Prunus	.	cellular_component^cell wall
TRINITY_DN495991_c4_g1	41.6958	0	20.8479	-5.04108	1.46409	-3.44314	0.000574996	0.0428509	48.19	3.183	0	0	PGLR_PRUPE^PGLR_PRUPE^Q:229-2,H:12-87^54.55%ID^E:3e-12^RecName: Full=Polygalacturonase;^Eukaryota; Viridiplantae; Streptophyta; Embryophyta; Tracheophyta; Spermatophyta; Magnoliophyta; eudicotyledons; Gunneridae; Pentapetalae; rosids; fabids; Rosales; Rosaceae; Maloideae; Amygdaleae; Prunus	.	cellular_component^cell wall
TRINITY_DN496166_c0_g2	24.2016	0	12.1008	-5.02126	1.42873	-3.51449	0.000440602	0.0360044	2.9	3.811	0	0	#N/A	#N/A	#N/A
TRINITY_DN496166_c1_g5	841.064	43.8367	442.45	-3.69705	1.06975	-3.45598	0.000548287	0.0418621	176.982	459.925	5.657	26.967	PIRL_SOLLC^PIRL_SOLLC^Q:1-339,H:83-195^77.88%ID^E:3e-59^RecName: Full=Pirin-like protein;^Eukaryota; Viridiplantae; Streptophyta; Embryophyta; Tracheophyta; Spermatophyta; Magnoliophyta; eudicotyledons; Gunneridae; Pentapetalae; asterids; lamiids; Solanales; Solanaceae; Solanoideae; Solaneae; Solanum; Lycopersicon	COG1741^pirin domain protein	cellular_component^nucleus
TRINITY_DN496166_c1_g7	650.09	23.1336	336.612	-4.12954	1.10016	-3.75358	0.000174325	0.0192896	311.205	753.084	4.609	31.406	PIRL_SOLLC^PIRL_SOLLC^Q:1-255,H:84-168^80%ID^E:2e-41^RecName: Full=Pirin-like protein;^Eukaryota; Viridiplantae; Streptophyta; Embryophyta; Tracheophyta; Spermatophyta; Magnoliophyta; eudicotyledons; Gunneridae; Pentapetalae; asterids; lamiids; Solanales; Solanaceae; Solanoideae; Solaneae; Solanum; Lycopersicon	COG1741^pirin domain protein	cellular_component^nucleus
TRINITY_DN496380_c4_g10	277.925	12.3631	145.144	-3.86621	1.09792	-3.52138	0.000429306	0.0354477	165.412	79.897	1.451	9.24	FLP3_ORYSJ^FLP3_ORYSJ^Q:7-315,H:1-106^66.98%ID^E:4e-45^RecName: Full=Flowering-promoting factor 1-like protein 3;^Eukaryota; Viridiplantae; Streptophyta; Embryophyta; Tracheophyta; Spermatophyta; Magnoliophyta; Liliopsida; Poales; Poaceae; BOP clade; Oryzoideae; Oryzeae; Oryzinae; Oryza	ENOG4112CDX^positive regulation of flower development	.
TRINITY_DN496380_c4_g13	136.519	5.07095	70.7952	-4.08656	1.11028	-3.68067	0.000232618	0.0236861	129.962	76.833	0.989	6.373	FLP3_ORYSJ^FLP3_ORYSJ^Q:88-249,H:1-57^61.4%ID^E:4e-16^RecName: Full=Flowering-promoting factor 1-like protein 3;^Eukaryota; Viridiplantae; Streptophyta; Embryophyta; Tracheophyta; Spermatophyta; Magnoliophyta; Liliopsida; Poales; Poaceae; BOP clade; Oryzoideae; Oryzeae; Oryzinae; Oryza	ENOG4112CDX^positive regulation of flower development	.
TRINITY_DN496380_c4_g2	97.67	2.30515	49.9876	-4.48054	1.13725	-3.9398	8.16e-05	0.0114484	251.529	86.241	5.533	2.071	#N/A	#N/A	#N/A
TRINITY_DN496380_c4_g7	418.155	8.59135	213.373	-4.97284	1.00747	-4.93595	7.98e-07	0.000331995	131.903	93.992	0.849	3.579	FLP3_ORYSJ^FLP3_ORYSJ^Q:10-246,H:34-112^74.68%ID^E:2e-35^RecName: Full=Flowering-promoting factor 1-like protein 3;^Eukaryota; Viridiplantae; Streptophyta; Embryophyta; Tracheophyta; Spermatophyta; Magnoliophyta; Liliopsida; Poales; Poaceae; BOP clade; Oryzoideae; Oryzeae; Oryzinae; Oryza	ENOG4112CDX^positive regulation of flower development	.
TRINITY_DN497968_c3_g1	96.7866	1.59255	49.1896	-5.11068	1.09545	-4.66535	3.08e-06	0.000937098	10.726	10.48	0.074	0.276	#N/A	#N/A	#N/A
TRINITY_DN498211_c1_g1	4211.88	110.429	2161.16	-4.38077	1.16412	-3.76315	0.000167785	0.0188852	70.318	256.427	0.948	7.891	AAE12_ARATH^AAE12_ARATH^Q:74-952,H:1-291^65.78%ID^E:3e-132^RecName: Full=Probable acyl-activating enzyme 12, peroxisomal;^Eukaryota; Viridiplantae; Streptophyta; Embryophyta; Tracheophyta; Spermatophyta; Magnoliophyta; eudicotyledons; Gunneridae; Pentapetalae; rosids; malvids; Brassicales; Brassicaceae; Camelineae; Arabidopsis	COG0318^Amp-dependent synthetase and ligase	cellular_component^peroxisome
TRINITY_DN498216_c2_g1	69.3974	1.29923	35.3483	-4.74273	1.14906	-4.1275	3.67e-05	0.00628968	18.226	13.533	0.247	0.223	CPGP1_ZINOF^CPGP1_ZINOF^Q:373-176,H:4-74^52.11%ID^E:3e-07^RecName: Full=Zingipain-1;^Eukaryota; Viridiplantae; Streptophyta; Embryophyta; Tracheophyta; Spermatophyta; Magnoliophyta; Liliopsida; Zingiberales; Zingiberaceae; Zingiber	.	molecular_function^cysteine-type peptidase activity
TRINITY_DN498352_c5_g1	1030.61	111.942	571.277	-2.95474	0.844942	-3.49697	0.000470568	0.0377595	277.581	168.822	20.029	28.485	MCA3_ARATH^MCA3_ARATH^Q:1-453,H:205-356^48.68%ID^E:6e-42^RecName: Full=Metacaspase-3;^Eukaryota; Viridiplantae; Streptophyta; Embryophyta; Tracheophyta; Spermatophyta; Magnoliophyta; eudicotyledons; Gunneridae; Pentapetalae; rosids; malvids; Brassicales; Brassicaceae; Camelineae; Arabidopsis	ENOG410Y41C^Metacaspase	molecular_function^cysteine-type endopeptidase activity
TRINITY_DN498352_c5_g2	2887.88	340.98	1614.43	-2.85704	0.822149	-3.47509	0.000510678	0.0398215	282.865	241.747	24.844	38.076	MCA1_ARATH^MCA1_ARATH^Q:268-387,H:77-116^55%ID^E:2e-07^RecName: Full=Metacaspase-1;^Eukaryota; Viridiplantae; Streptophyta; Embryophyta; Tracheophyta; Spermatophyta; Magnoliophyta; eudicotyledons; Gunneridae; Pentapetalae; rosids; malvids; Brassicales; Brassicaceae; Camelineae; Arabidopsis	ENOG410Y41C^Metacaspase	molecular_function^cysteine-type endopeptidase activity
TRINITY_DN498352_c5_g6	663.645	72.6724	368.159	-2.95605	0.826325	-3.57734	0.000347103	0.0310755	383.686	282.799	31.688	41.315	MCA3_ARATH^MCA3_ARATH^Q:1-228,H:197-272^57.89%ID^E:8e-28^RecName: Full=Metacaspase-3;^Eukaryota; Viridiplantae; Streptophyta; Embryophyta; Tracheophyta; Spermatophyta; Magnoliophyta; eudicotyledons; Gunneridae; Pentapetalae; rosids; malvids; Brassicales; Brassicaceae; Camelineae; Arabidopsis	ENOG410Y41C^Metacaspase	molecular_function^cysteine-type endopeptidase activity
TRINITY_DN498380_c0_g12	1722.52	225.439	973.98	-2.73105	0.799107	-3.41763	0.0006317	0.0455997	345.262	473.609	53.614	50.481	ACO32_ARATH^ACO32_ARATH^Q:209-3,H:141-209^75.36%ID^E:5e-47^RecName: Full=Putative acyl-coenzyme A oxidase 3.2, peroxisomal;^Eukaryota; Viridiplantae; Streptophyta; Embryophyta; Tracheophyta; Spermatophyta; Magnoliophyta; eudicotyledons; Gunneridae; Pentapetalae; rosids; malvids; Brassicales; Brassicaceae; Camelineae; Arabidopsis`ACO32_ARATH^ACO32_ARATH^Q:397-248,H:52-101^68%ID^E:5e-47^RecName: Fu…	COG1960^acyl-CoA dehydrogenase	cellular_component^peroxisome
TRINITY_DN498380_c0_g5	2005.87	251.42	1128.64	-2.79311	0.793532	-3.51985	0.000431791	0.0354882	452.854	533.834	57.151	67.815	ACOX3_ARATH^ACOX3_ARATH^Q:291-1,H:174-270^83.51%ID^E:3e-53^RecName: Full=Acyl-coenzyme A oxidase 3, peroxisomal;^Eukaryota; Viridiplantae; Streptophyta; Embryophyta; Tracheophyta; Spermatophyta; Magnoliophyta; eudicotyledons; Gunneridae; Pentapetalae; rosids; malvids; Brassicales; Brassicaceae; Camelineae; Arabidopsis	COG1960^acyl-CoA dehydrogenase	cellular_component^peroxisome
TRINITY_DN499552_c8_g3	27.5141	0	13.757	-4.9779	1.44478	-3.44543	0.000570155	0.0425821	15.863	3.952	0	0	#N/A	#N/A	#N/A
TRINITY_DN499589_c3_g4	117.79	5.74156	61.7656	-3.79559	1.07395	-3.53422	0.000408982	0.0344081	9.788	23.936	0.396	1.285	AS1_ANTMA^AS1_ANTMA^Q:542-3,H:185-366^58.24%ID^E:1e-70^RecName: Full=Aureusidin synthase;^Eukaryota; Viridiplantae; Streptophyta; Embryophyta; Tracheophyta; Spermatophyta; Magnoliophyta; eudicotyledons; Gunneridae; Pentapetalae; asterids; lamiids; Lamiales; Plantaginaceae; Antirrhineae; Antirrhinum	.	cellular_component^vacuolar lumen
TRINITY_DN499894_c2_g1	10850.1	134.693	5492.42	-4.9124	1.2889	-3.8113	0.000138237	0.0164257	503.143	286.675	0.165	7.902	PPO_VITVI^PPO_VITVI^Q:25-417,H:1-149^37.75%ID^E:2e-12^RecName: Full=Polyphenol oxidase, chloroplastic;^Eukaryota; Viridiplantae; Streptophyta; Embryophyta; Tracheophyta; Spermatophyta; Magnoliophyta; eudicotyledons; Gunneridae; Pentapetalae; rosids; Vitales; Vitaceae; Vitis	.	cellular_component^chloroplast thylakoid lumen
TRINITY_DN500297_c0_g6	46.0311	1.29923	23.6652	-4.24997	1.15558	-3.67776	0.000235288	0.0238103	2.584	1.353	0.058	0.053	GCP2_ARATH^GCP2_ARATH^Q:202-1515,H:18-464^59.96%ID^E:1e-178^RecName: Full=Probable glutamate carboxypeptidase 2;^Eukaryota; Viridiplantae; Streptophyta; Embryophyta; Tracheophyta; Spermatophyta; Magnoliophyta; eudicotyledons; Gunneridae; Pentapetalae; rosids; malvids; Brassicales; Brassicaceae; Camelineae; Arabidopsis	COG2234^peptidase m28	cellular_component^integral component of membrane
TRINITY_DN500370_c1_g6	873.305	35.8332	454.569	-3.92424	1.11463	-3.52066	0.000430468	0.0354613	540.006	59.987	9.977	12.225	NEN4_ARATH^NEN4_ARATH^Q:336-7,H:99-206^74.55%ID^E:5e-52^RecName: Full=Protein NEN4 {ECO:0000303|PubMed:25081480};^Eukaryota; Viridiplantae; Streptophyta; Embryophyta; Tracheophyta; Spermatophyta; Magnoliophyta; eudicotyledons; Gunneridae; Pentapetalae; rosids; malvids; Brassicales; Brassicaceae; Camelineae; Arabidopsis	ENOG410Y9G1^EXOIII	cellular_component^nucleus
TRINITY_DN500401_c2_g2	79.5709	1.25724	40.4141	-4.63548	1.2975	-3.57263	0.00035342	0.0315221	19.46	84.335	0	1.604	NPY5_ARATH^NPY5_ARATH^Q:275-3,H:169-260^58.7%ID^E:8e-31^RecName: Full=BTB/POZ domain-containing protein NPY5;^Eukaryota; Viridiplantae; Streptophyta; Embryophyta; Tracheophyta; Spermatophyta; Magnoliophyta; eudicotyledons; Gunneridae; Pentapetalae; rosids; malvids; Brassicales; Brassicaceae; Camelineae; Arabidopsis	ENOG41104AG^naked pins in yuc mutants 5	cellular_component^cell periphery
TRINITY_DN500773_c3_g3	25.9431	0	12.9716	-4.97626	1.44064	-3.45421	0.000551909	0.0418621	18.837	64.296	0	0	Y3084_ARATH^Y3084_ARATH^Q:2-211,H:326-394^42.86%ID^E:1e-06^RecName: Full=BTB/POZ domain-containing protein At3g50840;^Eukaryota; Viridiplantae; Streptophyta; Embryophyta; Tracheophyta; Spermatophyta; Magnoliophyta; eudicotyledons; Gunneridae; Pentapetalae; rosids; malvids; Brassicales; Brassicaceae; Camelineae; Arabidopsis	.	biological_process^protein ubiquitination
TRINITY_DN500819_c7_g8	41.068	0.335306	20.7017	-4.88308	1.31052	-3.72608	0.000194482	0.0209731	7.552	2.652	0.082	0	#N/A	#N/A	#N/A
TRINITY_DN501622_c0_g1	67.1589	1.25724	34.208	-4.66552	1.23388	-3.78119	0.000156081	0.0180029	7.309	5.067	0	0.244	#N/A	#N/A	#N/A
TRINITY_DN502330_c2_g3	171.812	9.76523	90.7885	-3.73956	0.917773	-4.0746	4.61e-05	0.00749011	40.575	19.768	1.031	1.763	PLA15_ARATH^PLA15_ARATH^Q:443-207,H:412-490^44.3%ID^E:1e-11^RecName: Full=Phospholipase A1-Igamma1, chloroplastic;^Eukaryota; Viridiplantae; Streptophyta; Embryophyta; Tracheophyta; Spermatophyta; Magnoliophyta; eudicotyledons; Gunneridae; Pentapetalae; rosids; malvids; Brassicales; Brassicaceae; Camelineae; Arabidopsis	ENOG410XP1I^galactolipase activity	cellular_component^chloroplast
TRINITY_DN502776_c11_g2	35.2954	0	17.6477	-5.10462	1.44703	-3.52765	0.000419263	0.0349837	1.508	11.021	0	0	ART2_YEAST^ART2_YEAST^Q:295-128,H:2-57^75%ID^E:7e-18^RecName: Full=Putative uncharacterized protein ART2;^Eukaryota; Fungi; Dikarya; Ascomycota; Saccharomycotina; Saccharomycetes; Saccharomycetales; Saccharomycetaceae; Saccharomyces	.	.
TRINITY_DN503018_c3_g20	34.2356	0	17.1178	-5.35093	1.41305	-3.7868	0.000152597	0.0176686	13.732	4.72	0	0	GUN16_ARATH^GUN16_ARATH^Q:4-363,H:62-181^74.17%ID^E:1e-58^RecName: Full=Endoglucanase 16;^Eukaryota; Viridiplantae; Streptophyta; Embryophyta; Tracheophyta; Spermatophyta; Magnoliophyta; eudicotyledons; Gunneridae; Pentapetalae; rosids; malvids; Brassicales; Brassicaceae; Camelineae; Arabidopsis	ENOG410ZZU6^glycosyl hydrolase	cellular_component^extracellular region
TRINITY_DN503871_c0_g1	2315.42	57.1242	1186.27	-4.51376	1.13116	-3.99037	6.6e-05	0.00974148	42.79	365.067	5.64	8.167	TYDC1_PAPSO^TYDC1_PAPSO^Q:272-3,H:371-463^59.57%ID^E:4e-32^RecName: Full=Tyrosine/DOPA decarboxylase 1;^Eukaryota; Viridiplantae; Streptophyta; Embryophyta; Tracheophyta; Spermatophyta; Magnoliophyta; eudicotyledons; Ranunculales; Papaveraceae; Papaveroideae; Papaver	.	molecular_function^aromatic-L-amino-acid decarboxylase activity
TRINITY_DN503871_c0_g2	1021.39	35.204	528.296	-4.06285	1.15974	-3.50324	0.000459639	0.0370916	31.663	304.787	3.414	8.391	TYDC1_PAPSO^TYDC1_PAPSO^Q:523-278,H:421-505^62.79%ID^E:2e-27^RecName: Full=Tyrosine/DOPA decarboxylase 1;^Eukaryota; Viridiplantae; Streptophyta; Embryophyta; Tracheophyta; Spermatophyta; Magnoliophyta; eudicotyledons; Ranunculales; Papaveraceae; Papaveroideae; Papaver	.	molecular_function^aromatic-L-amino-acid decarboxylase activity
TRINITY_DN504001_c1_g8	90.7526	2.97576	46.8642	-4.17086	1.08459	-3.84556	0.000120275	0.0147724	24.491	43.575	1.74	0.669	#N/A	#N/A	#N/A
TRINITY_DN504496_c6_g1	414.475	29.2123	221.844	-3.4019	0.981308	-3.4667	0.000526887	0.0405857	31.715	11.183	1.971	1.179	SERIC_DICDI^SERIC_DICDI^Q:277-1215,H:23-358^27.19%ID^E:8e-28^RecName: Full=Probable serine incorporator;^Eukaryota; Amoebozoa; Mycetozoa; Dictyosteliida; Dictyostelium	ENOG410XP7K^serine incorporator	cellular_component^endoplasmic reticulum membrane
S. latimeri Mid > S. latimeri Mature
id	baseMeanA	baseMeanB	baseMean	log2FoldChange	lfcSE	stat	pvalue	padj	Slatimeri_Mature_Plant1	Slatimeri_Mature_Plant2	Slatimeri_Mid_Plant1	Slatimeri_Mid_Plant2	BlastX	Eggnog	GO abbrev
TRINITY_DN323725_c0_g1	1.07386	67.3927	34.2333	4.78431	1.20969	3.95498	7.65e-05	0.0108524	0.57	0	19.823	15.783	#N/A	#N/A	#N/A
TRINITY_DN359659_c0_g1	0	59.9301	29.9651	5.85182	1.38182	4.23487	2.29e-05	0.00441096	0	0	2.276	7.775	PRE3_ARATH^PRE3_ARATH^Q:448-293,H:42-93^88.46%ID^E:5e-22^RecName: Full=Transcription factor PRE3;^Eukaryota; Viridiplantae; Streptophyta; Embryophyta; Tracheophyta; Spermatophyta; Magnoliophyta; eudicotyledons; Gunneridae; Pentapetalae; rosids; malvids; Brassicales; Brassicaceae; Camelineae; Arabidopsis	ENOG411140I^Helix-loop-helix DNA-binding domain	cellular_component^cytoplasm
TRINITY_DN359853_c0_g2	0	66.5949	33.2974	6.15637	1.34761	4.56837	4.92e-06	0.00135076	0	0	43.035	73.975	#N/A	#N/A	#N/A
TRINITY_DN374812_c0_g1	0	37.4245	18.7123	5.12452	1.439	3.56116	0.000369214	0.0324363	0	0	3.208	18.82	#N/A	#N/A	#N/A
TRINITY_DN413678_c0_g2	0.536929	67.4792	34.0081	5.00235	1.33503	3.74698	0.000178976	0.0196701	0.105	0	10.893	1.561	#N/A	#N/A	#N/A
TRINITY_DN415441_c0_g2	0	24.4334	12.2167	4.8785	1.43707	3.39476	0.000686899	0.0482151	0	0	13.54	23.748	SBT19_ARATH^SBT19_ARATH^Q:252-4,H:55-137^48.19%ID^E:3e-21^RecName: Full=Subtilisin-like protease SBT1.9 {ECO:0000303|PubMed:16193095};^Eukaryota; Viridiplantae; Streptophyta; Embryophyta; Tracheophyta; Spermatophyta; Magnoliophyta; eudicotyledons; Gunneridae; Pentapetalae; rosids; malvids; Brassicales; Brassicaceae; Camelineae; Arabidopsis	COG1404^peptidase (S8 and S53, subtilisin, kexin, sedolisin	molecular_function^serine-type endopeptidase activity
TRINITY_DN419787_c0_g2	2.64771	119.661	61.1543	4.33201	1.26057	3.43656	0.000589152	0.043544	3.502	0.866	176.5	17.121	#N/A	#N/A	#N/A
TRINITY_DN420631_c0_g2	0	85.0837	42.5419	5.18236	1.47802	3.50629	0.000454403	0.0368361	0	0	126.481	2.315	#N/A	#N/A	#N/A
TRINITY_DN427784_c0_g1	0	33.8653	16.9326	5.02714	1.44478	3.47952	0.000502308	0.0395397	0	0	4.181	0.722	#N/A	#N/A	#N/A
TRINITY_DN429778_c0_g4	1.03693	92.7513	46.8941	5.21694	1.18982	4.38465	1.16e-05	0.00264866	0.411	0.379	53.746	16.409	#N/A	#N/A	#N/A
TRINITY_DN438012_c0_g1	1.03693	91.7854	46.4112	5.34964	1.13184	4.72648	2.28e-06	0.000742429	0.696	0.682	71.73	46.838	#N/A	#N/A	#N/A
TRINITY_DN438306_c0_g2	1.03693	159.312	80.1743	5.18636	1.35449	3.829	0.000128665	0.0155216	1.255	1.288	359.151	9.686	STP9_ARATH^STP9_ARATH^Q:2-226,H:412-486^82.67%ID^E:6e-35^RecName: Full=Sugar transport protein 9;^Eukaryota; Viridiplantae; Streptophyta; Embryophyta; Tracheophyta; Spermatophyta; Magnoliophyta; eudicotyledons; Gunneridae; Pentapetalae; rosids; malvids; Brassicales; Brassicaceae; Camelineae; Arabidopsis	ENOG410XNQK^Transporter	cellular_component^integral component of plasma membrane
TRINITY_DN441413_c0_g1	3.57386	251.049	127.312	5.36812	1.01724	5.27716	1.31e-07	8.34e-05	0.485	1.093	73.643	38.31	SBT13_ARATH^SBT13_ARATH^Q:3-446,H:627-775^62.42%ID^E:9e-49^RecName: Full=Subtilisin-like protease SBT1.3 {ECO:0000303|PubMed:16193095};^Eukaryota; Viridiplantae; Streptophyta; Embryophyta; Tracheophyta; Spermatophyta; Magnoliophyta; eudicotyledons; Gunneridae; Pentapetalae; rosids; malvids; Brassicales; Brassicaceae; Camelineae; Arabidopsis	COG1404^peptidase (S8 and S53, subtilisin, kexin, sedolisin	cellular_component^cell wall
TRINITY_DN443151_c0_g1	0	26.2773	13.1387	4.93498	1.43539	3.43808	0.000585862	0.0433459	0	0	1.484	3.271	#N/A	#N/A	#N/A
TRINITY_DN444318_c0_g1	0	27.0332	13.5166	4.9264	1.44004	3.42102	0.000623862	0.0453095	0	0	34.987	11.545	SCP42_ARATH^SCP42_ARATH^Q:1-246,H:177-258^81.71%ID^E:3e-41^RecName: Full=Serine carboxypeptidase-like 42;^Eukaryota; Viridiplantae; Streptophyta; Embryophyta; Tracheophyta; Spermatophyta; Magnoliophyta; eudicotyledons; Gunneridae; Pentapetalae; rosids; malvids; Brassicales; Brassicaceae; Camelineae; Arabidopsis	COG2939^carboxy-peptidase	cellular_component^cell wall
TRINITY_DN444788_c0_g2	4.64771	264.703	134.675	5.20065	0.961605	5.4083	6.36e-08	4.57e-05	1.413	0.79	46.415	91.489	#N/A	#N/A	#N/A
TRINITY_DN444795_c0_g1	1.07386	51.8427	26.4583	4.40693	1.24267	3.54633	0.000390637	0.033458	0.127	0	2.383	3.802	#N/A	#N/A	#N/A
TRINITY_DN445136_c0_g1	0	36.6317	18.3159	4.99365	1.45449	3.43326	0.00059637	0.0438462	0	0	15.692	1.763	#N/A	#N/A	#N/A
TRINITY_DN450982_c0_g1	0	45.2205	22.6103	5.63605	1.38507	4.06913	4.72e-05	0.00757948	0	0	31.672	66.891	SBT17_ARATH^SBT17_ARATH^Q:227-6,H:570-642^47.3%ID^E:9e-15^RecName: Full=Subtilisin-like protease SBT1.7 {ECO:0000303|PubMed:16193095};^Eukaryota; Viridiplantae; Streptophyta; Embryophyta; Tracheophyta; Spermatophyta; Magnoliophyta; eudicotyledons; Gunneridae; Pentapetalae; rosids; malvids; Brassicales; Brassicaceae; Camelineae; Arabidopsis	COG1404^peptidase (S8 and S53, subtilisin, kexin, sedolisin	cellular_component^apoplast
TRINITY_DN452995_c0_g1	4.07386	95.6392	49.8565	3.97236	1.03261	3.84691	0.000119618	0.0147503	0.348	0.931	13.399	17.142	#N/A	#N/A	#N/A
TRINITY_DN453912_c0_g2	0	27.6618	13.8309	4.97473	1.43528	3.46604	0.00052818	0.0406413	0	0	57.25	20.69	SBT19_ARATH^SBT19_ARATH^Q:193-2,H:568-632^53.85%ID^E:4e-15^RecName: Full=Subtilisin-like protease SBT1.9 {ECO:0000303|PubMed:16193095};^Eukaryota; Viridiplantae; Streptophyta; Embryophyta; Tracheophyta; Spermatophyta; Magnoliophyta; eudicotyledons; Gunneridae; Pentapetalae; rosids; malvids; Brassicales; Brassicaceae; Camelineae; Arabidopsis	COG1404^peptidase (S8 and S53, subtilisin, kexin, sedolisin	molecular_function^serine-type endopeptidase activity
TRINITY_DN454300_c0_g3	1.57386	59.8925	30.7332	4.23869	1.21058	3.50137	0.000462868	0.0372677	0.127	0.076	7.553	1.848	#N/A	#N/A	#N/A
TRINITY_DN455754_c0_g1	11.9062	138.013	74.9597	3.21374	0.904628	3.55255	0.00038151	0.0329538	2.067	2.024	28.159	19.606	#N/A	#N/A	#N/A
TRINITY_DN456688_c0_g5	0	31.3082	15.6541	5.11872	1.42597	3.58964	0.000331138	0.0300622	0	0	32.645	11.439	SBT15_ARATH^SBT15_ARATH^Q:14-262,H:473-554^48.19%ID^E:5e-11^RecName: Full=Subtilisin-like protease SBT1.5 {ECO:0000303|PubMed:16193095};^Eukaryota; Viridiplantae; Streptophyta; Embryophyta; Tracheophyta; Spermatophyta; Magnoliophyta; eudicotyledons; Gunneridae; Pentapetalae; rosids; malvids; Brassicales; Brassicaceae; Camelineae; Arabidopsis	COG1404^peptidase (S8 and S53, subtilisin, kexin, sedolisin	molecular_function^serine-type endopeptidase activity
TRINITY_DN456688_c0_g7	0	98.1098	49.0549	6.49772	1.33908	4.85239	1.22e-06	0.000459378	0	0	18.833	55.643	SBT19_ARATH^SBT19_ARATH^Q:9-446,H:388-534^40.4%ID^E:8e-23^RecName: Full=Subtilisin-like protease SBT1.9 {ECO:0000303|PubMed:16193095};^Eukaryota; Viridiplantae; Streptophyta; Embryophyta; Tracheophyta; Spermatophyta; Magnoliophyta; eudicotyledons; Gunneridae; Pentapetalae; rosids; malvids; Brassicales; Brassicaceae; Camelineae; Arabidopsis	COG1404^peptidase (S8 and S53, subtilisin, kexin, sedolisin	molecular_function^serine-type endopeptidase activity
TRINITY_DN457726_c0_g1	91.7497	4513.32	2302.54	5.08885	0.919322	5.53544	3.1e-08	2.6e-05	74.885	86.035	5279.48	2192.9	#N/A	#N/A	#N/A
TRINITY_DN457934_c2_g2	0.5	148.243	74.3714	6.18738	1.2435	4.97576	6.5e-07	0.000281577	0	0.455	123.216	37.226	Y5809_ARATH^Y5809_ARATH^Q:7-201,H:226-290^36.92%ID^E:3e-07^RecName: Full=B3 domain-containing protein At5g18090;^Eukaryota; Viridiplantae; Streptophyta; Embryophyta; Tracheophyta; Spermatophyta; Magnoliophyta; eudicotyledons; Gunneridae; Pentapetalae; rosids; malvids; Brassicales; Brassicaceae; Camelineae; Arabidopsis	ENOG41118R3^B3	cellular_component^nucleus
TRINITY_DN458997_c0_g1	0.536929	65.7168	33.1269	5.3199	1.24306	4.27967	1.87e-05	0.00380616	0.517	0	5.731	4.206	LSH10_ARATH^LSH10_ARATH^Q:1-75,H:124-148^92%ID^E:2e-07^RecName: Full=Protein LIGHT-DEPENDENT SHORT HYPOCOTYLS 10;^Eukaryota; Viridiplantae; Streptophyta; Embryophyta; Tracheophyta; Spermatophyta; Magnoliophyta; eudicotyledons; Gunneridae; Pentapetalae; rosids; malvids; Brassicales; Brassicaceae; Camelineae; Arabidopsis	ENOG41119V3^light sensitive hypocotyls 10	cellular_component^nucleus
TRINITY_DN459607_c1_g1	0	31.1822	15.5911	5.17534	1.41737	3.65137	0.000260848	0.0256081	0	0	8.369	3.919	#N/A	#N/A	#N/A
TRINITY_DN460212_c0_g2	4.2585	190.493	97.3759	4.35105	1.25302	3.47245	0.00051574	0.0400695	0.306	0.043	13.845	1.551	LEU12_ARATH^LEU12_ARATH^Q:1546-278,H:70-492^64.3%ID^E:0^RecName: Full=2-isopropylmalate synthase 2, chloroplastic;^Eukaryota; Viridiplantae; Streptophyta; Embryophyta; Tracheophyta; Spermatophyta; Magnoliophyta; eudicotyledons; Gunneridae; Pentapetalae; rosids; malvids; Brassicales; Brassicaceae; Camelineae; Arabidopsis	COG0119^Catalyzes the condensation of the acetyl group of acetyl-CoA with 3-methyl-2-oxobutanoate (2-oxoisovalerate) to form 3-carboxy-3-hydroxy-4-methylpentanoate (2-isopropylmalate) (By similarity)	cellular_component^chloroplast
TRINITY_DN460482_c1_g4	0	42.4159	21.2079	4.97015	1.46621	3.38979	0.000699467	0.0487606	0	0	30.946	2.135	#N/A	#N/A	#N/A
TRINITY_DN460780_c0_g2	0.5	74.6034	37.5517	5.3542	1.27909	4.18593	2.84e-05	0.00516971	0	0.455	51.033	15.475	#N/A	#N/A	#N/A
TRINITY_DN461946_c0_g1	0	116.134	58.0668	6.87718	1.30074	5.28713	1.24e-07	7.97e-05	0	0	59.633	71.171	SBT54_ARATH^SBT54_ARATH^Q:28-279,H:560-641^55.95%ID^E:8e-26^RecName: Full=Subtilisin-like protease SBT5.4 {ECO:0000303|PubMed:16193095};^Eukaryota; Viridiplantae; Streptophyta; Embryophyta; Tracheophyta; Spermatophyta; Magnoliophyta; eudicotyledons; Gunneridae; Pentapetalae; rosids; malvids; Brassicales; Brassicaceae; Camelineae; Arabidopsis	COG1404^peptidase (S8 and S53, subtilisin, kexin, sedolisin	cellular_component^cell wall
TRINITY_DN461946_c0_g10	0	52.0934	26.0467	5.74572	1.38322	4.15386	3.27e-05	0.0057737	0	0	24.77	68.101	SBT15_ARATH^SBT15_ARATH^Q:1-243,H:566-645^51.85%ID^E:7e-21^RecName: Full=Subtilisin-like protease SBT1.5 {ECO:0000303|PubMed:16193095};^Eukaryota; Viridiplantae; Streptophyta; Embryophyta; Tracheophyta; Spermatophyta; Magnoliophyta; eudicotyledons; Gunneridae; Pentapetalae; rosids; malvids; Brassicales; Brassicaceae; Camelineae; Arabidopsis	COG1404^peptidase (S8 and S53, subtilisin, kexin, sedolisin	molecular_function^serine-type endopeptidase activity
TRINITY_DN461946_c0_g11	0	28.0792	14.0396	4.94538	1.43956	3.43535	0.0005918	0.0436491	0	0	8.831	27.529	SBT18_ARATH^SBT18_ARATH^Q:22-270,H:527-608^55.42%ID^E:3e-23^RecName: Full=Subtilisin-like protease SBT1.8 {ECO:0000303|PubMed:16193095};^Eukaryota; Viridiplantae; Streptophyta; Embryophyta; Tracheophyta; Spermatophyta; Magnoliophyta; eudicotyledons; Gunneridae; Pentapetalae; rosids; malvids; Brassicales; Brassicaceae; Camelineae; Arabidopsis	.	cellular_component^cell wall
TRINITY_DN461946_c0_g3	0	24.7268	12.3634	4.88217	1.43757	3.39614	0.000683441	0.0480412	0	0	20.606	38.894	SBT18_ARATH^SBT18_ARATH^Q:3-221,H:537-608^58.9%ID^E:1e-20^RecName: Full=Subtilisin-like protease SBT1.8 {ECO:0000303|PubMed:16193095};^Eukaryota; Viridiplantae; Streptophyta; Embryophyta; Tracheophyta; Spermatophyta; Magnoliophyta; eudicotyledons; Gunneridae; Pentapetalae; rosids; malvids; Brassicales; Brassicaceae; Camelineae; Arabidopsis	.	cellular_component^cell wall
TRINITY_DN461946_c0_g8	0	121.457	60.7286	6.93847	1.29668	5.35097	8.75e-08	5.82e-05	0	0	103.377	97.033	SBT17_ARATH^SBT17_ARATH^Q:7-246,H:559-637^55%ID^E:2e-20^RecName: Full=Subtilisin-like protease SBT1.7 {ECO:0000303|PubMed:16193095};^Eukaryota; Viridiplantae; Streptophyta; Embryophyta; Tracheophyta; Spermatophyta; Magnoliophyta; eudicotyledons; Gunneridae; Pentapetalae; rosids; malvids; Brassicales; Brassicaceae; Camelineae; Arabidopsis	COG1404^peptidase (S8 and S53, subtilisin, kexin, sedolisin	cellular_component^apoplast
TRINITY_DN462021_c0_g1	21.9971	865.214	443.606	4.82763	0.893484	5.40315	6.55e-08	4.6e-05	22.993	12.612	832.374	528.561	#N/A	#N/A	#N/A
TRINITY_DN462021_c0_g2	1.03693	129.342	65.1896	5.41765	1.24456	4.35308	1.34e-05	0.00291234	1.477	1.407	284.107	41.464	#N/A	#N/A	#N/A
TRINITY_DN462455_c0_g1	7.33236	204.908	106.12	4.17751	1.05419	3.96275	7.41e-05	0.0105681	1.445	0.715	47.627	13.021	#N/A	#N/A	#N/A
TRINITY_DN463100_c1_g1	0	45.307	22.6535	5.49697	1.40629	3.90883	9.27e-05	0.0124549	0	0	2.474	0.446	SEOB_ARATH^SEOB_ARATH^Q:1038-2288,H:312-729^32.64%ID^E:2e-62^RecName: Full=Protein SIEVE ELEMENT OCCLUSION B {ECO:0000303|PubMed:20932300};^Eukaryota; Viridiplantae; Streptophyta; Embryophyta; Tracheophyta; Spermatophyta; Magnoliophyta; eudicotyledons; Gunneridae; Pentapetalae; rosids; malvids; Brassicales; Brassicaceae; Camelineae; Arabidopsis`SEOB_ARATH^SEOB_ARATH^Q:30-710,H:21-259^29.53%ID^E:2…	ENOG4111ADI^Mediator complex subunit 28	molecular_function^protein homodimerization activity
TRINITY_DN463984_c0_g1	0.5	249.017	124.759	5.25493	1.4585	3.60298	0.000314591	0.029346	0	0.13	0.94	66.466	#N/A	#N/A	#N/A
TRINITY_DN466098_c1_g2	0	39.2264	19.6132	5.06154	1.4502	3.49024	0.000482585	0.0383348	0	0	14.702	128.747	VPE_CITSI^VPE_CITSI^Q:1-201,H:274-335^41.79%ID^E:9e-09^RecName: Full=Vacuolar-processing enzyme;^Eukaryota; Viridiplantae; Streptophyta; Embryophyta; Tracheophyta; Spermatophyta; Magnoliophyta; eudicotyledons; Gunneridae; Pentapetalae; rosids; malvids; Sapindales; Rutaceae; Aurantioideae; Citrus	.	molecular_function^cysteine-type peptidase activity
TRINITY_DN466098_c1_g3	0	130.922	65.4611	6.36831	1.38284	4.60523	4.12e-06	0.00115453	0	0	7.001	63.651	VPE_CITSI^VPE_CITSI^Q:1-420,H:279-389^36.11%ID^E:3e-16^RecName: Full=Vacuolar-processing enzyme;^Eukaryota; Viridiplantae; Streptophyta; Embryophyta; Tracheophyta; Spermatophyta; Magnoliophyta; eudicotyledons; Gunneridae; Pentapetalae; rosids; malvids; Sapindales; Rutaceae; Aurantioideae; Citrus	.	molecular_function^cysteine-type peptidase activity
TRINITY_DN466129_c0_g1	4.68464	121.965	63.3248	4.00082	1.11121	3.60041	0.000317711	0.0293945	0.464	0.357	17.11	3.579	#N/A	#N/A	#N/A
TRINITY_DN466199_c0_g2	0	147.786	73.893	5.43052	1.47613	3.67888	0.00023426	0.0237514	0	0	314.962	2.666	#N/A	#N/A	#N/A
TRINITY_DN466749_c0_g4	0	76.0254	38.0127	6.36491	1.33037	4.7843	1.72e-06	0.000589966	0	0	30.089	38.172	SBT13_ARATH^SBT13_ARATH^Q:129-335,H:12-83^36.11%ID^E:8e-08^RecName: Full=Subtilisin-like protease SBT1.3 {ECO:0000303|PubMed:16193095};^Eukaryota; Viridiplantae; Streptophyta; Embryophyta; Tracheophyta; Spermatophyta; Magnoliophyta; eudicotyledons; Gunneridae; Pentapetalae; rosids; malvids; Brassicales; Brassicaceae; Camelineae; Arabidopsis	COG1404^peptidase (S8 and S53, subtilisin, kexin, sedolisin	cellular_component^cell wall
TRINITY_DN466749_c0_g5	0	142.58	71.2901	7.12954	1.28656	5.54157	3e-08	2.54e-05	0	0	52.41	52.892	SBT17_ARATH^SBT17_ARATH^Q:27-281,H:13-84^41.18%ID^E:4e-10^RecName: Full=Subtilisin-like protease SBT1.7 {ECO:0000303|PubMed:16193095};^Eukaryota; Viridiplantae; Streptophyta; Embryophyta; Tracheophyta; Spermatophyta; Magnoliophyta; eudicotyledons; Gunneridae; Pentapetalae; rosids; malvids; Brassicales; Brassicaceae; Camelineae; Arabidopsis	COG1404^peptidase (S8 and S53, subtilisin, kexin, sedolisin	cellular_component^apoplast
TRINITY_DN467468_c0_g3	0	47.9036	23.9518	5.79316	1.36733	4.23684	2.27e-05	0.00438443	0	0	28.736	32.617	SCP43_ARATH^SCP43_ARATH^Q:2-265,H:347-434^82.95%ID^E:7e-47^RecName: Full=Serine carboxypeptidase-like 43;^Eukaryota; Viridiplantae; Streptophyta; Embryophyta; Tracheophyta; Spermatophyta; Magnoliophyta; eudicotyledons; Gunneridae; Pentapetalae; rosids; malvids; Brassicales; Brassicaceae; Camelineae; Arabidopsis	COG2939^carboxy-peptidase	cellular_component^extracellular region
TRINITY_DN468040_c0_g2	0.536929	35.5825	18.0597	4.5223	1.29459	3.49322	0.000477234	0.0382082	0.686	0	26.898	18.087	FT_ARATH^FT_ARATH^Q:149-274,H:22-63^61.9%ID^E:2e-10^RecName: Full=Protein FLOWERING LOCUS T;^Eukaryota; Viridiplantae; Streptophyta; Embryophyta; Tracheophyta; Spermatophyta; Magnoliophyta; eudicotyledons; Gunneridae; Pentapetalae; rosids; malvids; Brassicales; Brassicaceae; Camelineae; Arabidopsis	COG1881^phosphatidylethanolamine-binding protein	cellular_component^cytoplasm
TRINITY_DN468400_c0_g1	0	62.3638	31.1819	6.1016	1.34905	4.52288	6.1e-06	0.0016022	0	0	109.899	73.603	XYL2_MEDSV^XYL2_MEDSV^Q:1-105,H:739-773^65.71%ID^E:4e-09^RecName: Full=Beta-xylosidase/alpha-L-arabinofuranosidase 2 {ECO:0000303|PubMed:17615411, ECO:0000312|EMBL:ABQ45228.1};^Eukaryota; Viridiplantae; Streptophyta; Embryophyta; Tracheophyta; Spermatophyta; Magnoliophyta; eudicotyledons; Gunneridae; Pentapetalae; rosids; fabids; Fabales; Fabaceae; Papilionoideae; Trifolieae; Medicago	.	cellular_component^proteinaceous extracellular matrix
TRINITY_DN468405_c0_g1	1.03693	48.6582	24.8476	4.53633	1.16689	3.88754	0.000101264	0.0131522	0.538	0.52	20.705	21.072	#N/A	#N/A	#N/A
TRINITY_DN468700_c0_g3	0	37.4258	18.7129	5.46203	1.39195	3.92402	8.71e-05	0.0119632	0	0	19.402	27.253	#N/A	#N/A	#N/A
TRINITY_DN468700_c0_g4	0	62.4471	31.2236	6.12565	1.34527	4.55347	5.28e-06	0.00141729	0	0	50.744	41.517	#N/A	#N/A	#N/A
TRINITY_DN468974_c0_g2	0.5	35.1219	17.8109	4.48598	1.3118	3.41971	0.000626871	0.0454817	0	0.076	3.727	1.742	LOR3_ARATH^LOR3_ARATH^Q:791-243,H:36-217^45.6%ID^E:1e-45^RecName: Full=Protein LURP-one-related 3;^Eukaryota; Viridiplantae; Streptophyta; Embryophyta; Tracheophyta; Spermatophyta; Magnoliophyta; eudicotyledons; Gunneridae; Pentapetalae; rosids; malvids; Brassicales; Brassicaceae; Camelineae; Arabidopsis	ENOG410YJE2^LURP-one-related	.
TRINITY_DN469222_c1_g1	6.94314	818.382	412.662	5.80148	1.12447	5.15932	2.48e-07	0.000137714	1.034	0.076	56.698	72.838	CRC_ARATH^CRC_ARATH^Q:155-613,H:17-170^62.5%ID^E:8e-53^RecName: Full=Protein CRABS CLAW;^Eukaryota; Viridiplantae; Streptophyta; Embryophyta; Tracheophyta; Spermatophyta; Magnoliophyta; eudicotyledons; Gunneridae; Pentapetalae; rosids; malvids; Brassicales; Brassicaceae; Camelineae; Arabidopsis	ENOG410Y6JT^protein DROOPING LEAF	cellular_component^nucleus
TRINITY_DN469670_c0_g1	2	103.272	52.6359	4.4032	1.27939	3.44164	0.0005782	0.0430025	0	0.639	27.326	6.511	MA652_ARATH^MA652_ARATH^Q:341-3,H:1-113^70.8%ID^E:3e-49^RecName: Full=65-kDa microtubule-associated protein 2;^Eukaryota; Viridiplantae; Streptophyta; Embryophyta; Tracheophyta; Spermatophyta; Magnoliophyta; eudicotyledons; Gunneridae; Pentapetalae; rosids; malvids; Brassicales; Brassicaceae; Camelineae; Arabidopsis	ENOG410YZBK^protein regulator of cytokinesis	cellular_component^cortical microtubule
TRINITY_DN470402_c0_g1	0	199.29	99.6448	7.40253	1.28583	5.75699	8.56e-09	1.09e-05	0	0	486.144	227.351	#N/A	#N/A	#N/A
TRINITY_DN470519_c3_g2	4.11079	73.3869	38.7488	3.62837	1.03916	3.49165	0.000480056	0.0382331	3.249	5.619	95.139	51.331	SBT13_ARATH^SBT13_ARATH^Q:235-2,H:576-653^71.79%ID^E:1e-31^RecName: Full=Subtilisin-like protease SBT1.3 {ECO:0000303|PubMed:16193095};^Eukaryota; Viridiplantae; Streptophyta; Embryophyta; Tracheophyta; Spermatophyta; Magnoliophyta; eudicotyledons; Gunneridae; Pentapetalae; rosids; malvids; Brassicales; Brassicaceae; Camelineae; Arabidopsis	COG1404^peptidase (S8 and S53, subtilisin, kexin, sedolisin	cellular_component^cell wall
TRINITY_DN470637_c0_g2	0	130.922	65.4608	6.14083	1.40833	4.36035	1.3e-05	0.00285257	0	0	4.477	70.194	#N/A	#N/A	#N/A
TRINITY_DN470912_c0_g1	0	147.867	73.9337	6.6604	1.35748	4.90646	9.27e-07	0.000381528	0	0	16.904	2.623	#N/A	#N/A	#N/A
TRINITY_DN471007_c0_g1	0.536929	39.479	20.0079	4.61092	1.29774	3.55303	0.000380827	0.0329348	0.074	0	1.872	3.728	DYL2_DROME^DYL2_DROME^Q:768-502,H:1-87^49.44%ID^E:4e-21^RecName: Full=Dynein light chain 2, cytoplasmic;^Eukaryota; Metazoa; Ecdysozoa; Arthropoda; Hexapoda; Insecta; Pterygota; Neoptera; Endopterygota; Diptera; Brachycera; Muscomorpha; Ephydroidea; Drosophilidae; Drosophila; Sophophora	ENOG4111NK2^dynein, light chain	cellular_component^cytoplasm
TRINITY_DN471153_c0_g3	9.22157	168.602	88.912	3.72267	0.984725	3.78041	0.000156569	0.0180029	2.268	2.046	42.408	47.433	#N/A	#N/A	#N/A
TRINITY_DN471364_c0_g1	0	32.3561	16.178	5.12398	1.42817	3.58779	0.000333495	0.0302376	0	0	1.946	0.563	YUC2_ARATH^YUC2_ARATH^Q:337-936,H:26-225^65%ID^E:5e-94^RecName: Full=Indole-3-pyruvate monooxygenase YUCCA2;^Eukaryota; Viridiplantae; Streptophyta; Embryophyta; Tracheophyta; Spermatophyta; Magnoliophyta; eudicotyledons; Gunneridae; Pentapetalae; rosids; malvids; Brassicales; Brassicaceae; Camelineae; Arabidopsis	COG2072^Monooxygenase	molecular_function^flavin adenine dinucleotide binding
TRINITY_DN472227_c0_g2	5.18464	277.881	141.533	4.79954	1.14872	4.17817	2.94e-05	0.00532202	0.633	0.379	45.096	7.382	CSLG2_ARATH^CSLG2_ARATH^Q:680-39,H:337-554^37.61%ID^E:8e-45^RecName: Full=Cellulose synthase-like protein G2;^Eukaryota; Viridiplantae; Streptophyta; Embryophyta; Tracheophyta; Spermatophyta; Magnoliophyta; eudicotyledons; Gunneridae; Pentapetalae; rosids; malvids; Brassicales; Brassicaceae; Camelineae; Arabidopsis	COG1215^Glycosyl transferase, family 2	cellular_component^Golgi membrane
TRINITY_DN472409_c0_g1	0	24.1821	12.0911	4.88835	1.43484	3.4069	0.000657043	0.0467183	0	0	2.853	4.323	#N/A	#N/A	#N/A
TRINITY_DN472482_c1_g6	0	31.6435	15.8217	5.12882	1.4255	3.5979	0.000320794	0.0294613	0	0	30.361	9.58	H33_HORVU^H33_HORVU^Q:224-90,H:36-80^100%ID^E:8e-25^RecName: Full=Histone H3.3;^Eukaryota; Viridiplantae; Streptophyta; Embryophyta; Tracheophyta; Spermatophyta; Magnoliophyta; Liliopsida; Poales; Poaceae; BOP clade; Pooideae; Triticodae; Triticeae; Hordeinae; Hordeum	COG2036^Core component of nucleosome. Nucleosomes wrap and compact DNA into chromatin, limiting DNA accessibility to the cellular machineries which require DNA as a template. Histones thereby play a central role in transcription regulation, DNA repair, DNA replication and chromosomal stability. DNA accessibility is regulated via a complex set of post-translational modifications of histones, also …	cellular_component^nucleosome
TRINITY_DN472608_c0_g1	5.14771	79.8824	42.5151	3.5096	0.988065	3.552	0.000382317	0.0329733	0.612	0.65	14.273	6.139	#N/A	#N/A	#N/A
TRINITY_DN472686_c2_g1	1	402.113	201.556	6.18861	1.33194	4.64632	3.38e-06	0.000985683	0	0.141	54.669	3.399	ERF25_ARATH^ERF25_ARATH^Q:925-479,H:53-205^52.29%ID^E:2e-32^RecName: Full=Ethylene-responsive transcription factor ERF025;^Eukaryota; Viridiplantae; Streptophyta; Embryophyta; Tracheophyta; Spermatophyta; Magnoliophyta; eudicotyledons; Gunneridae; Pentapetalae; rosids; malvids; Brassicales; Brassicaceae; Camelineae; Arabidopsis	ENOG410YMJJ^Transcription factor	cellular_component^nucleus
TRINITY_DN473568_c0_g1	19.3494	326.24	172.795	3.66852	0.944309	3.88488	0.000102382	0.0132251	0.728	0.39	13.251	5.82	.	.	.
TRINITY_DN473623_c1_g6	0	33.3194	16.6597	5.30791	1.40397	3.78065	0.000156419	0.0180029	0	0	19.155	10.26	#N/A	#N/A	#N/A
TRINITY_DN473634_c0_g2	0	144.514	72.2569	6.75342	1.34328	5.02756	4.97e-07	0.000231096	0	0	28.712	6.011	DTX33_ARATH^DTX33_ARATH^Q:94-666,H:29-219^69.63%ID^E:1e-88^RecName: Full=Protein DETOXIFICATION 33 {ECO:0000303|PubMed:11739388};^Eukaryota; Viridiplantae; Streptophyta; Embryophyta; Tracheophyta; Spermatophyta; Magnoliophyta; eudicotyledons; Gunneridae; Pentapetalae; rosids; malvids; Brassicales; Brassicaceae; Camelineae; Arabidopsis	COG0534^Mate efflux family protein	cellular_component^integral component of membrane
TRINITY_DN473997_c1_g1	6.64771	270.337	138.492	4.4427	1.16412	3.81635	0.00013544	0.0161203	0.338	0.801	38.244	4.907	RHA1A_ARATH^RHA1A_ARATH^Q:164-310,H:80-130^52.94%ID^E:2e-08^RecName: Full=RING-H2 zinc finger protein RHA1a;^Eukaryota; Viridiplantae; Streptophyta; Embryophyta; Tracheophyta; Spermatophyta; Magnoliophyta; eudicotyledons; Gunneridae; Pentapetalae; rosids; malvids; Brassicales; Brassicaceae; Camelineae; Arabidopsis	ENOG41121N2^zinc ion binding	molecular_function^zinc ion binding
TRINITY_DN474072_c2_g4	0	48.9948	24.4974	5.71515	1.38226	4.13465	3.55e-05	0.00612647	0	0	27.483	13.446	#N/A	#N/A	#N/A
TRINITY_DN474085_c1_g1	6.64771	312.706	159.677	4.81664	1.05572	4.56243	5.06e-06	0.00137386	0.327	0.736	39.984	10.95	UBP12_ARATH^UBP12_ARATH^Q:453-34,H:40-179^32.17%ID^E:2e-17^RecName: Full=Ubiquitin carboxyl-terminal hydrolase 12;^Eukaryota; Viridiplantae; Streptophyta; Embryophyta; Tracheophyta; Spermatophyta; Magnoliophyta; eudicotyledons; Gunneridae; Pentapetalae; rosids; malvids; Brassicales; Brassicaceae; Camelineae; Arabidopsis`UBP12_ARATH^UBP12_ARATH^Q:813-469,H:74-181^33.04%ID^E:1e-11^RecName: Full=Ubi…	COG5077^ubiquitin carboxyl-terminal hydrolase	cellular_component^cytosol
TRINITY_DN474168_c0_g1	0	41.5315	20.7658	5.23235	1.43333	3.65048	0.000261753	0.0256474	0	0	2.531	15.071	PHT18_ORYSJ^PHT18_ORYSJ^Q:4-309,H:206-309^75%ID^E:9e-48^RecName: Full=Probable inorganic phosphate transporter 1-8;^Eukaryota; Viridiplantae; Streptophyta; Embryophyta; Tracheophyta; Spermatophyta; Magnoliophyta; Liliopsida; Poales; Poaceae; BOP clade; Oryzoideae; Oryzeae; Oryzinae; Oryza	ENOG410ZVN7^phosphate transporter	cellular_component^integral component of plasma membrane
TRINITY_DN474168_c0_g3	0	34.3234	17.1617	5.09225	1.43636	3.54524	0.000392256	0.033516	0	0	2.02	7.605	PHT14_ARATH^PHT14_ARATH^Q:220-2,H:268-342^76%ID^E:8e-33^RecName: Full=Inorganic phosphate transporter 1-4;^Eukaryota; Viridiplantae; Streptophyta; Embryophyta; Tracheophyta; Spermatophyta; Magnoliophyta; eudicotyledons; Gunneridae; Pentapetalae; rosids; malvids; Brassicales; Brassicaceae; Camelineae; Arabidopsis	ENOG410ZVN7^phosphate transporter	cellular_component^Golgi apparatus
TRINITY_DN474172_c0_g1	0.5	54.9037	27.7018	5.11746	1.25658	4.07253	4.65e-05	0.00752286	0	0.195	19.006	10.419	AB1D_ARATH^AB1D_ARATH^Q:481-395,H:1308-1336^75.86%ID^E:3e-07^RecName: Full=ABC transporter D family member 1;^Eukaryota; Viridiplantae; Streptophyta; Embryophyta; Tracheophyta; Spermatophyta; Magnoliophyta; eudicotyledons; Gunneridae; Pentapetalae; rosids; malvids; Brassicales; Brassicaceae; Camelineae; Arabidopsis	COG4178^(ABC) transporter	cellular_component^glyoxysomal membrane
TRINITY_DN474206_c0_g12	0.536929	150.886	75.7117	5.6736	1.34903	4.20569	2.6e-05	0.00488818	0.295	0	134.29	7.116	H32_WHEAT^H32_WHEAT^Q:1-231,H:60-136^98.7%ID^E:2e-33^RecName: Full=Histone H3.2;^Eukaryota; Viridiplantae; Streptophyta; Embryophyta; Tracheophyta; Spermatophyta; Magnoliophyta; Liliopsida; Poales; Poaceae; BOP clade; Pooideae; Triticodae; Triticeae; Triticinae; Triticum	.	cellular_component^nucleosome
TRINITY_DN474206_c0_g2	2.61079	166.811	84.711	5.00054	1.14468	4.36849	1.25e-05	0.00276535	1.086	0.65	121.847	21.157	H3_URECA^H3_URECA^Q:3-191,H:74-136^96.83%ID^E:2e-23^RecName: Full=Histone H3;^Eukaryota; Metazoa; Lophotrochozoa; Annelida; Polychaeta; Echiura; Xenopneusta; Urechidae; Urechis	.	cellular_component^nucleosome
TRINITY_DN474206_c0_g3	6.83236	335.175	171.004	4.70824	1.14472	4.113	3.91e-05	0.00661842	3.08	1.332	181.043	25.543	H32_WHEAT^H32_WHEAT^Q:1-354,H:19-136^99.15%ID^E:3e-65^RecName: Full=Histone H3.2;^Eukaryota; Viridiplantae; Streptophyta; Embryophyta; Tracheophyta; Spermatophyta; Magnoliophyta; Liliopsida; Poales; Poaceae; BOP clade; Pooideae; Triticodae; Triticeae; Triticinae; Triticum	.	cellular_component^nucleosome
TRINITY_DN474206_c0_g5	0	48.4088	24.2044	5.49808	1.41202	3.89376	9.87e-05	0.0129616	0	0	95.156	17.344	H32_LILLO^H32_LILLO^Q:56-229,H:1-58^100%ID^E:3e-32^RecName: Full=Histone H3.2;^Eukaryota; Viridiplantae; Streptophyta; Embryophyta; Tracheophyta; Spermatophyta; Magnoliophyta; Liliopsida; Liliales; Liliaceae; Lilium	.	cellular_component^nucleolus
TRINITY_DN474317_c2_g2	15.7954	531.702	273.749	4.31658	1.11286	3.87882	0.000104964	0.0133886	0.517	2.414	37.732	6.16	CAS1_PANGI^CAS1_PANGI^Q:6-218,H:380-450^84.51%ID^E:5e-59^RecName: Full=Cycloartenol Synthase;^Eukaryota; Viridiplantae; Streptophyta; Embryophyta; Tracheophyta; Spermatophyta; Magnoliophyta; eudicotyledons; Gunneridae; Pentapetalae; asterids; campanulids; Apiales; Araliaceae; Panax`CAS1_PANGI^CAS1_PANGI^Q:329-553,H:449-523^84%ID^E:5e-59^RecName: Full=Cycloartenol Synthase;^Eukaryota; Viridiplanta…	.	cellular_component^integral component of membrane
TRINITY_DN474378_c0_g1	0	31.7249	15.8625	4.937	1.45025	3.40424	0.000663481	0.0468753	0	0	0.561	3.154	.	.	.
TRINITY_DN474420_c0_g1	1.61079	74.8541	38.2324	4.40222	1.23886	3.55344	0.000380235	0.0329348	0.285	0	8.947	4.132	#N/A	#N/A	#N/A
TRINITY_DN474444_c1_g1	119.219	4290.61	2204.92	4.52344	1.0372	4.36121	1.29e-05	0.00285019	5.812	38.584	659.585	729.211	NLTP2_TOBAC^NLTP2_TOBAC^Q:52-384,H:6-114^65.77%ID^E:3e-44^RecName: Full=Non-specific lipid-transfer protein 2;^Eukaryota; Viridiplantae; Streptophyta; Embryophyta; Tracheophyta; Spermatophyta; Magnoliophyta; eudicotyledons; Gunneridae; Pentapetalae; asterids; lamiids; Solanales; Solanaceae; Nicotianoideae; Nicotianeae; Nicotiana	.	molecular_function^lipid binding
TRINITY_DN474530_c0_g5	0	39.2302	19.6151	5.14575	1.44084	3.57136	0.000355139	0.0316358	0	0	15.222	2.241	DTX33_ARATH^DTX33_ARATH^Q:447-244,H:414-481^61.76%ID^E:4e-12^RecName: Full=Protein DETOXIFICATION 33 {ECO:0000303|PubMed:11739388};^Eukaryota; Viridiplantae; Streptophyta; Embryophyta; Tracheophyta; Spermatophyta; Magnoliophyta; eudicotyledons; Gunneridae; Pentapetalae; rosids; malvids; Brassicales; Brassicaceae; Camelineae; Arabidopsis	COG0534^Mate efflux family protein	cellular_component^integral component of membrane
TRINITY_DN474685_c0_g1	0	201.89	100.945	7.2955	1.30291	5.5994	2.15e-08	2.01e-05	0	0	140.095	39.202	#N/A	#N/A	#N/A
TRINITY_DN474808_c0_g1	37.3294	414.838	226.084	3.19476	0.857746	3.7246	0.000195622	0.0210642	2.637	2.382	35.671	20.902	Y1816_ARATH^Y1816_ARATH^Q:1-468,H:62-221^35.62%ID^E:8e-33^RecName: Full=Uncharacterized protein At1g08160;^Eukaryota; Viridiplantae; Streptophyta; Embryophyta; Tracheophyta; Spermatophyta; Magnoliophyta; eudicotyledons; Gunneridae; Pentapetalae; rosids; malvids; Brassicales; Brassicaceae; Camelineae; Arabidopsis	ENOG410YPRU^harpin-induced protein-related HIN1-related harpin-responsive protein-related	cellular_component^integral component of membrane
TRINITY_DN474939_c0_g3	1	60.4365	30.7183	4.61812	1.24461	3.71051	0.000206846	0.0218108	0	0.866	33.544	15.071	#N/A	#N/A	#N/A
TRINITY_DN475153_c1_g1	11.8324	401.008	206.42	4.6044	0.913974	5.03778	4.71e-07	0.000221987	0.696	0.953	39.629	21.274	RTNLI_ARATH^RTNLI_ARATH^Q:836-177,H:1-223^49.33%ID^E:5e-74^RecName: Full=Reticulon-like protein B9;^Eukaryota; Viridiplantae; Streptophyta; Embryophyta; Tracheophyta; Spermatophyta; Magnoliophyta; eudicotyledons; Gunneridae; Pentapetalae; rosids; malvids; Brassicales; Brassicaceae; Camelineae; Arabidopsis	ENOG410XPKH^Reticulon	cellular_component^endoplasmic reticulum membrane
TRINITY_DN475156_c0_g3	0	26.7812	13.3906	5.02439	1.42497	3.52597	0.000421938	0.0350954	0	0	6.852	3.792	#N/A	#N/A	#N/A
TRINITY_DN475238_c0_g3	0	26.3206	13.1603	4.92518	1.43788	3.42531	0.000614103	0.0448756	0	0	6.564	2.592	#N/A	#N/A	#N/A
TRINITY_DN475392_c5_g1	0	30.4276	15.2138	5.17808	1.41451	3.66069	0.00025154	0.0248816	0	0	1.608	1.285	BAHD1_ARATH^BAHD1_ARATH^Q:1601-276,H:2-442^32.82%ID^E:7e-61^RecName: Full=BAHD acyltransferase At5g47980;^Eukaryota; Viridiplantae; Streptophyta; Embryophyta; Tracheophyta; Spermatophyta; Magnoliophyta; eudicotyledons; Gunneridae; Pentapetalae; rosids; malvids; Brassicales; Brassicaceae; Camelineae; Arabidopsis	.	molecular_function^transferase activity, transferring acyl groups other than amino-acyl groups
TRINITY_DN475403_c1_g2	20.7016	190.484	105.593	2.94618	0.853435	3.45214	0.000556156	0.0418676	11.191	11.746	104.845	101.897	HTH_ARATH^HTH_ARATH^Q:7-288,H:424-518^40%ID^E:2e-14^RecName: Full=Protein HOTHEAD;^Eukaryota; Viridiplantae; Streptophyta; Embryophyta; Tracheophyta; Spermatophyta; Magnoliophyta; eudicotyledons; Gunneridae; Pentapetalae; rosids; malvids; Brassicales; Brassicaceae; Camelineae; Arabidopsis	COG2303^oxidoreductase	cellular_component^extracellular region
TRINITY_DN475403_c1_g3	10.9062	126.694	68.8002	3.20176	0.920235	3.47929	0.000502752	0.0395397	1.951	1.613	16.706	24.853	HTH_ARATH^HTH_ARATH^Q:30-329,H:491-590^61%ID^E:6e-34^RecName: Full=Protein HOTHEAD;^Eukaryota; Viridiplantae; Streptophyta; Embryophyta; Tracheophyta; Spermatophyta; Magnoliophyta; eudicotyledons; Gunneridae; Pentapetalae; rosids; malvids; Brassicales; Brassicaceae; Camelineae; Arabidopsis	COG2303^oxidoreductase	cellular_component^extracellular region
TRINITY_DN475408_c3_g2	0	57.7121	28.856	5.95909	1.36263	4.37322	1.22e-05	0.00273164	0	0	21.826	14.328	XYL2_MEDSV^XYL2_MEDSV^Q:218-6,H:656-725^63.38%ID^E:2e-24^RecName: Full=Beta-xylosidase/alpha-L-arabinofuranosidase 2 {ECO:0000303|PubMed:17615411, ECO:0000312|EMBL:ABQ45228.1};^Eukaryota; Viridiplantae; Streptophyta; Embryophyta; Tracheophyta; Spermatophyta; Magnoliophyta; eudicotyledons; Gunneridae; Pentapetalae; rosids; fabids; Fabales; Fabaceae; Papilionoideae; Trifolieae; Medicago	.	cellular_component^proteinaceous extracellular matrix
TRINITY_DN475529_c7_g11	0	30.9309	15.4654	5.12957	1.4233	3.60399	0.000313369	0.0292704	0	0	30.402	14.625	#N/A	#N/A	#N/A
TRINITY_DN475529_c7_g7	3.11079	67.6873	35.399	3.82259	1.07884	3.54326	0.000395216	0.0336075	0.601	0.617	18.602	8.104	REM5_ARATH^REM5_ARATH^Q:327-494,H:166-222^42.11%ID^E:5e-06^RecName: Full=B3 domain-containing protein REM5;^Eukaryota; Viridiplantae; Streptophyta; Embryophyta; Tracheophyta; Spermatophyta; Magnoliophyta; eudicotyledons; Gunneridae; Pentapetalae; rosids; malvids; Brassicales; Brassicaceae; Camelineae; Arabidopsis	ENOG410Z6HB^Transcriptional factor B3 family protein	cellular_component^nucleus
TRINITY_DN475544_c2_g2	33.9232	331.508	182.716	3.01076	0.874489	3.44288	0.00057556	0.0428509	0.918	1.321	8.806	13.616	#N/A	#N/A	#N/A
TRINITY_DN475582_c6_g14	2.11079	184.878	93.4945	4.8908	1.30617	3.74437	0.000180846	0.0197931	0.454	0.141	47.982	2.252	#N/A	#N/A	#N/A
TRINITY_DN475841_c2_g6	0	37.2177	18.6089	5.34643	1.40934	3.79358	0.00014849	0.0173259	0	0	38.796	14.126	#N/A	#N/A	#N/A
TRINITY_DN475950_c4_g1	3.14771	90.8654	47.0066	4.0999	1.1249	3.64468	0.000267724	0.0259609	4.008	2.252	145.636	40.476	H32_LILLO^H32_LILLO^Q:53-232,H:1-60^100%ID^E:3e-34^RecName: Full=Histone H3.2;^Eukaryota; Viridiplantae; Streptophyta; Embryophyta; Tracheophyta; Spermatophyta; Magnoliophyta; Liliopsida; Liliales; Liliaceae; Lilium	.	cellular_component^nucleolus
TRINITY_DN476267_c0_g4	0.5	41.5347	21.0173	4.64298	1.31482	3.53127	0.000413574	0.0347124	0	0.877	44.445	15.793	H4_TETTS^H4_TETTS^Q:1-93,H:69-99^100%ID^E:3e-13^RecName: Full=Histone H4;^Eukaryota; Alveolata; Ciliophora; Intramacronucleata; Oligohymenophorea; Hymenostomatida; Tetrahymenina; Tetrahymenidae; Tetrahymena	.	cellular_component^nucleosome
TRINITY_DN476340_c0_g16	1.53693	56.5815	29.0592	4.18756	1.21246	3.45378	0.000552787	0.0418621	1.002	1.992	83.216	20.551	H4_TETTS^H4_TETTS^Q:240-142,H:71-103^100%ID^E:3e-15^RecName: Full=Histone H4;^Eukaryota; Alveolata; Ciliophora; Intramacronucleata; Oligohymenophorea; Hymenostomatida; Tetrahymenina; Tetrahymenidae; Tetrahymena	.	cellular_component^nucleosome
TRINITY_DN476704_c0_g1	0.5	66.6387	33.5694	5.37327	1.23979	4.33402	1.46e-05	0.00310149	0	0.303	24.242	15.846	Y1235_ORYSJ^Y1235_ORYSJ^Q:131-427,H:255-348^28.28%ID^E:3e-07^RecName: Full=B3 domain-containing protein Os01g0723500;^Eukaryota; Viridiplantae; Streptophyta; Embryophyta; Tracheophyta; Spermatophyta; Magnoliophyta; Liliopsida; Poales; Poaceae; BOP clade; Oryzoideae; Oryzeae; Oryzinae; Oryza	ENOG410YRPE^B3 domain-containing protein	cellular_component^nucleus
TRINITY_DN476849_c0_g3	2.68464	312.239	157.462	5.57853	1.19272	4.67716	2.91e-06	0.000906645	2.162	0	170.604	102.258	#N/A	#N/A	#N/A
TRINITY_DN476849_c1_g1	10.3324	876.215	443.273	5.65444	1.00193	5.64357	1.67e-08	1.72e-05	1.339	1.375	178.487	48.654	ANXD4_ARATH^ANXD4_ARATH^Q:17-475,H:1-158^57.59%ID^E:2e-51^RecName: Full=Annexin D4;^Eukaryota; Viridiplantae; Streptophyta; Embryophyta; Tracheophyta; Spermatophyta; Magnoliophyta; eudicotyledons; Gunneridae; Pentapetalae; rosids; malvids; Brassicales; Brassicaceae; Camelineae; Arabidopsis	ENOG410XPUN^annexin A7	cellular_component^plasmodesma
TRINITY_DN476849_c1_g2	11.4431	842.339	426.891	5.60361	0.922434	6.07481	1.24e-09	2.86e-06	1.487	1.072	213.169	84.011	ANXD4_ARATH^ANXD4_ARATH^Q:1-609,H:114-319^49.28%ID^E:1e-54^RecName: Full=Annexin D4;^Eukaryota; Viridiplantae; Streptophyta; Embryophyta; Tracheophyta; Spermatophyta; Magnoliophyta; eudicotyledons; Gunneridae; Pentapetalae; rosids; malvids; Brassicales; Brassicaceae; Camelineae; Arabidopsis	ENOG410XPUN^annexin A7	cellular_component^plasmodesma
TRINITY_DN477089_c9_g3	2.57386	57.8355	30.2047	3.83133	1.09075	3.51257	0.000443789	0.0361943	0.591	0.801	10.967	20.19	#N/A	#N/A	#N/A
TRINITY_DN477238_c0_g10	0	184.157	92.0784	7.41525	1.2741	5.82001	5.88e-09	8.25e-06	0	0	59.971	38.246	AIR3_ARATH^AIR3_ARATH^Q:243-13,H:189-265^59.74%ID^E:2e-11^RecName: Full=Subtilisin-like protease SBT5.3;^Eukaryota; Viridiplantae; Streptophyta; Embryophyta; Tracheophyta; Spermatophyta; Magnoliophyta; eudicotyledons; Gunneridae; Pentapetalae; rosids; malvids; Brassicales; Brassicaceae; Camelineae; Arabidopsis	COG1404^peptidase (S8 and S53, subtilisin, kexin, sedolisin	cellular_component^cell wall
TRINITY_DN477238_c0_g11	0	146.94	73.4699	7.15191	1.28689	5.55753	2.74e-08	2.37e-05	0	0	46.663	35.623	SBT18_ARATH^SBT18_ARATH^Q:393-1,H:203-332^62.6%ID^E:3e-34^RecName: Full=Subtilisin-like protease SBT1.8 {ECO:0000303|PubMed:16193095};^Eukaryota; Viridiplantae; Streptophyta; Embryophyta; Tracheophyta; Spermatophyta; Magnoliophyta; eudicotyledons; Gunneridae; Pentapetalae; rosids; malvids; Brassicales; Brassicaceae; Camelineae; Arabidopsis	.	cellular_component^cell wall
TRINITY_DN477238_c0_g12	0	35.3312	17.6656	5.37152	1.40033	3.8359	0.000125104	0.0151692	0	0	67.491	40.848	SBT18_ARATH^SBT18_ARATH^Q:210-1,H:264-332^55.71%ID^E:1e-14^RecName: Full=Subtilisin-like protease SBT1.8 {ECO:0000303|PubMed:16193095};^Eukaryota; Viridiplantae; Streptophyta; Embryophyta; Tracheophyta; Spermatophyta; Magnoliophyta; eudicotyledons; Gunneridae; Pentapetalae; rosids; malvids; Brassicales; Brassicaceae; Camelineae; Arabidopsis	.	cellular_component^cell wall
TRINITY_DN477238_c0_g3	0	58.4241	29.212	6.02383	1.35379	4.4496	8.6e-06	0.00208982	0	0	14.57	9.814	SBT15_ARATH^SBT15_ARATH^Q:457-17,H:167-315^55.7%ID^E:1e-29^RecName: Full=Subtilisin-like protease SBT1.5 {ECO:0000303|PubMed:16193095};^Eukaryota; Viridiplantae; Streptophyta; Embryophyta; Tracheophyta; Spermatophyta; Magnoliophyta; eudicotyledons; Gunneridae; Pentapetalae; rosids; malvids; Brassicales; Brassicaceae; Camelineae; Arabidopsis	COG1404^peptidase (S8 and S53, subtilisin, kexin, sedolisin	molecular_function^serine-type endopeptidase activity
TRINITY_DN477238_c0_g7	0	109.553	54.7767	6.80174	1.30545	5.21025	1.89e-07	0.000108248	0	0	70.922	76.471	SBT4F_ARATH^SBT4F_ARATH^Q:198-4,H:252-315^53.85%ID^E:9e-17^RecName: Full=Subtilisin-like protease SBT4.15 {ECO:0000303|PubMed:16193095};^Eukaryota; Viridiplantae; Streptophyta; Embryophyta; Tracheophyta; Spermatophyta; Magnoliophyta; eudicotyledons; Gunneridae; Pentapetalae; rosids; malvids; Brassicales; Brassicaceae; Camelineae; Arabidopsis	COG1404^peptidase (S8 and S53, subtilisin, kexin, sedolisin	molecular_function^serine-type endopeptidase activity
TRINITY_DN477238_c0_g8	0	168.734	84.367	7.30047	1.28101	5.69901	1.21e-08	1.34e-05	0	0	69.033	47.029	SBT18_ARATH^SBT18_ARATH^Q:354-64,H:297-399^45.63%ID^E:3e-15^RecName: Full=Subtilisin-like protease SBT1.8 {ECO:0000303|PubMed:16193095};^Eukaryota; Viridiplantae; Streptophyta; Embryophyta; Tracheophyta; Spermatophyta; Magnoliophyta; eudicotyledons; Gunneridae; Pentapetalae; rosids; malvids; Brassicales; Brassicaceae; Camelineae; Arabidopsis	.	cellular_component^cell wall
TRINITY_DN477238_c0_g9	0	180.718	90.359	7.40758	1.2728	5.81991	5.89e-09	8.25e-06	0	0	53.094	56.514	SBT18_ARATH^SBT18_ARATH^Q:512-3,H:163-334^59.54%ID^E:3e-45^RecName: Full=Subtilisin-like protease SBT1.8 {ECO:0000303|PubMed:16193095};^Eukaryota; Viridiplantae; Streptophyta; Embryophyta; Tracheophyta; Spermatophyta; Magnoliophyta; eudicotyledons; Gunneridae; Pentapetalae; rosids; malvids; Brassicales; Brassicaceae; Camelineae; Arabidopsis	.	cellular_component^cell wall
TRINITY_DN477339_c7_g1	0.536929	109.349	54.9428	5.7738	1.26208	4.57482	4.77e-06	0.00131492	0.042	0	7.017	1.933	DFRA_VITVI^DFRA_VITVI^Q:581-111,H:7-162^64.97%ID^E:2e-70^RecName: Full=Dihydroflavonol-4-reductase;^Eukaryota; Viridiplantae; Streptophyta; Embryophyta; Tracheophyta; Spermatophyta; Magnoliophyta; eudicotyledons; Gunneridae; Pentapetalae; rosids; Vitales; Vitaceae; Vitis	COG0451^Nad-dependent epimerase dehydratase	molecular_function^coenzyme binding
TRINITY_DN477914_c0_g7	9.29543	130.555	69.9252	3.39442	0.98151	3.45837	0.000543461	0.0415923	5.727	6.041	105.653	43.227	#N/A	#N/A	#N/A
TRINITY_DN477995_c2_g1	0	31.1396	15.5698	5.24466	1.40644	3.72903	0.000192217	0.0207603	0	0	4.799	5.066	#N/A	#N/A	#N/A
TRINITY_DN478034_c6_g3	4.79543	182.149	93.4724	4.35911	1.16641	3.73721	0.00018607	0.0201883	1.635	0.184	64.795	16.346	H2A1_SOLLC^H2A1_SOLLC^Q:204-1,H:77-143^82.35%ID^E:1e-29^RecName: Full=Histone H2A.1;^Eukaryota; Viridiplantae; Streptophyta; Embryophyta; Tracheophyta; Spermatophyta; Magnoliophyta; eudicotyledons; Gunneridae; Pentapetalae; asterids; lamiids; Solanales; Solanaceae; Solanoideae; Solaneae; Solanum; Lycopersicon	COG5262^histone h2a	cellular_component^nuclear chromatin
TRINITY_DN478092_c2_g2	0	90.6561	45.328	6.29578	1.36048	4.62761	3.7e-06	0.00106592	0	0	9.491	2.326	TLPH_ARATH^TLPH_ARATH^Q:932-279,H:19-243^52.44%ID^E:4e-72^RecName: Full=Thaumatin-like protein;^Eukaryota; Viridiplantae; Streptophyta; Embryophyta; Tracheophyta; Spermatophyta; Magnoliophyta; eudicotyledons; Gunneridae; Pentapetalae; rosids; malvids; Brassicales; Brassicaceae; Camelineae; Arabidopsis	ENOG4111KEV^thaumatin-like protein	.
TRINITY_DN478311_c0_g1	2.11079	96.1469	49.1289	4.4897	1.1956	3.7552	0.000173206	0.0192323	1.086	0.336	53.663	11.003	CSLG2_ARATH^CSLG2_ARATH^Q:2-328,H:486-594^36.7%ID^E:8e-21^RecName: Full=Cellulose synthase-like protein G2;^Eukaryota; Viridiplantae; Streptophyta; Embryophyta; Tracheophyta; Spermatophyta; Magnoliophyta; eudicotyledons; Gunneridae; Pentapetalae; rosids; malvids; Brassicales; Brassicaceae; Camelineae; Arabidopsis	COG1215^Glycosyl transferase, family 2	cellular_component^Golgi membrane
TRINITY_DN478351_c0_g7	1.07386	365.734	183.404	5.50801	1.41379	3.89591	9.78e-05	0.0128708	2.015	0	670.42	11.556	STP4_ARATH^STP4_ARATH^Q:240-91,H:463-512^74%ID^E:6e-20^RecName: Full=Sugar transport protein 4;^Eukaryota; Viridiplantae; Streptophyta; Embryophyta; Tracheophyta; Spermatophyta; Magnoliophyta; eudicotyledons; Gunneridae; Pentapetalae; rosids; malvids; Brassicales; Brassicaceae; Camelineae; Arabidopsis	ENOG410XNQK^Transporter	cellular_component^integral component of plasma membrane
TRINITY_DN478425_c0_g3	3.68464	98.5768	51.1307	4.04632	1.10298	3.66855	0.000243933	0.0245129	0.475	0.152	24.399	8.072	SEOA_ARATH^SEOA_ARATH^Q:1-645,H:597-822^46.46%ID^E:3e-60^RecName: Full=Protein SIEVE ELEMENT OCCLUSION A {ECO:0000303|PubMed:20932300};^Eukaryota; Viridiplantae; Streptophyta; Embryophyta; Tracheophyta; Spermatophyta; Magnoliophyta; eudicotyledons; Gunneridae; Pentapetalae; rosids; malvids; Brassicales; Brassicaceae; Camelineae; Arabidopsis	ENOG41105EZ^NA	molecular_function^protein homodimerization activity
TRINITY_DN478984_c1_g2	1.03693	273.526	137.281	5.22826	1.4239	3.67178	0.000240866	0.0242827	0.221	0.195	113.412	1.158	LT02_HORVU^LT02_HORVU^Q:99-260,H:1-54^83.33%ID^E:9e-23^RecName: Full=Low temperature-induced protein lt101.2;^Eukaryota; Viridiplantae; Streptophyta; Embryophyta; Tracheophyta; Spermatophyta; Magnoliophyta; Liliopsida; Poales; Poaceae; BOP clade; Pooideae; Triticodae; Triticeae; Hordeinae; Hordeum	COG0401^hydrophobic protein	cellular_component^integral component of membrane
TRINITY_DN479139_c0_g2	1.03693	182.731	91.884	6.26614	1.08661	5.7667	8.08e-09	1.05e-05	0.053	0.022	8.757	4.939	FACR2_ARATH^FACR2_ARATH^Q:357-1832,H:120-614^46.41%ID^E:5e-147^RecName: Full=Fatty acyl-CoA reductase 2;^Eukaryota; Viridiplantae; Streptophyta; Embryophyta; Tracheophyta; Spermatophyta; Magnoliophyta; eudicotyledons; Gunneridae; Pentapetalae; rosids; malvids; Brassicales; Brassicaceae; Camelineae; Arabidopsis	ENOG410XS7R^fatty-acyl-CoA reductase (alcohol-forming) activity	molecular_function^fatty-acyl-CoA reductase (alcohol-forming) activity
TRINITY_DN479214_c0_g1	0.536929	61.2306	30.8838	5.23233	1.24616	4.19877	2.68e-05	0.0049614	0.074	0	3.504	5.31	SERK2_ARATH^SERK2_ARATH^Q:798-265,H:30-207^60.67%ID^E:5e-44^RecName: Full=Somatic embryogenesis receptor kinase 2;^Eukaryota; Viridiplantae; Streptophyta; Embryophyta; Tracheophyta; Spermatophyta; Magnoliophyta; eudicotyledons; Gunneridae; Pentapetalae; rosids; malvids; Brassicales; Brassicaceae; Camelineae; Arabidopsis	ENOG410ZNK7^Somatic embryogenesis receptor kinase	cellular_component^integral component of membrane
TRINITY_DN479258_c0_g1	46.4971	1193.4	619.949	4.27995	0.880411	4.86132	1.17e-06	0.000455287	1.413	2.945	55.337	58.139	PER73_ARATH^PER73_ARATH^Q:881-1255,H:185-309^48.8%ID^E:4e-33^RecName: Full=Peroxidase 73;^Eukaryota; Viridiplantae; Streptophyta; Embryophyta; Tracheophyta; Spermatophyta; Magnoliophyta; eudicotyledons; Gunneridae; Pentapetalae; rosids; malvids; Brassicales; Brassicaceae; Camelineae; Arabidopsis	ENOG4111FDS^peroxidase	cellular_component^extracellular region
TRINITY_DN479369_c3_g5	0	75.1455	37.5727	6.35523	1.33055	4.77641	1.78e-06	0.000610641	0	0	12.195	13.489	VESTR_MEDSA^VESTR_MEDSA^Q:419-15,H:5-139^68.15%ID^E:9e-64^RecName: Full=Vestitone reductase;^Eukaryota; Viridiplantae; Streptophyta; Embryophyta; Tracheophyta; Spermatophyta; Magnoliophyta; eudicotyledons; Gunneridae; Pentapetalae; rosids; fabids; Fabales; Fabaceae; Papilionoideae; Trifolieae; Medicago	.	molecular_function^coenzyme binding
TRINITY_DN479512_c1_g1	0	63.4931	31.7466	6.05105	1.35845	4.45438	8.41e-06	0.00205081	0	0	5.483	12.522	Y5713_ARATH^Y5713_ARATH^Q:611-9,H:65-262^55.22%ID^E:2e-76^RecName: Full=PI-PLC X domain-containing protein At5g67130;^Eukaryota; Viridiplantae; Streptophyta; Embryophyta; Tracheophyta; Spermatophyta; Magnoliophyta; eudicotyledons; Gunneridae; Pentapetalae; rosids; malvids; Brassicales; Brassicaceae; Camelineae; Arabidopsis	ENOG410Y3PH^PI-PLC X domain-containing protein	cellular_component^anchored component of plasma membrane
TRINITY_DN479669_c3_g4	6.29543	201.973	104.134	4.4026	1.01671	4.33023	1.49e-05	0.00314587	0.791	0.563	23.055	9.155	#N/A	#N/A	#N/A
TRINITY_DN479808_c0_g2	4.07386	84.4093	44.2416	3.78994	1.05569	3.59002	0.00033065	0.0300562	0.538	1.483	28.613	16.792	CSPLB_RICCO^CSPLB_RICCO^Q:1-162,H:150-202^79.63%ID^E:5e-20^RecName: Full=CASP-like protein 2B1;^Eukaryota; Viridiplantae; Streptophyta; Embryophyta; Tracheophyta; Spermatophyta; Magnoliophyta; eudicotyledons; Gunneridae; Pentapetalae; rosids; fabids; Malpighiales; Euphorbiaceae; Acalyphoideae; Acalypheae; Ricinus	.	cellular_component^integral component of membrane
[truncated: 12,929 more rows]
[truncated: 17 more columns]
